# Supplementary material for: Metabolic size scaling reflects growth performance effects on age-size relationships in mussels (Mytilus galloprovincialis)
Source: PLoS One. 2022 Sep 1;17(9):e0268053. doi: 10.1371/journal.pone.0268053 (PMC9436149; doi:10.1371/journal.pone.0268053)
Supplement: S1 Data — (XLSX) [file pone.0268053.s001.xlsx]

## Sheet:  Individual data
initial_weight	initial_length	final_weight	final_length	weight.1	weight.2	weight.3	weight.4	weight.5	weight.6	weight.7	weight.7Rr	weight.8	weight.R	weight.R2	length.1	length.2	length.3	length.4	length.5	length.6	length.7	length.7Rr	length.8	length.R	length.R2	VO2.1	VO2.2	VO2.3	VO2.4	VO2.5	VO2.6	VO2.7	VO2.7Rr	VO2.8	VO2.R	VO2.R2	VO2.1s	VO2.2s	VO2.3s	VO2.4s	VO2.5s	VO2.6s	VO2.7s	VO2.7sRr	VO2.8s	VO2.Rs	VO2.R2s	VO2.1a	VO2.2a
0.0854	9.15	1.016	23.81	0.0905	0.1148	0.1497	0.2153	0.2541	0.3589	0.5506	0.5411	0.824			9.39	10.21	11.33	13.05	14.11	15.81	18.58	18.58	21.57			0.00631082	0.0080775	0.0167333	0.0239352	0.0293737	0.0222944	0.0301122	0.0280236	0.0427533			0.0697329	0.0703615	0.111779	0.111172	0.115599	0.0621188	0.0546898	0.0517901	0.051885			0.0187476	0.0206223
0.0846	9.02	1.6172	26.82	0.0908	0.1374	0.2623	0.4391	0.4511	0.5493	0.8015	0.7801	1.3709			9.34	10.99	13.65	16.6	17.1	18.16	20.5	20.5	25.09			0.00699301	0.011417	0.0269093	0.0271145	0.0120012	0.0216947	0.0386738	0.0456559	0.0686095			0.0770156	0.0830933	0.10259	0.0617502	0.0266043	0.0394953	0.0482518	0.0585258	0.0500471			0.0207304	0.0259955
0.0716	8.62	1.4873	26.55	0.0766	0.1559	0.3273	0.5519	0.6322	0.7444	0.9555	0.9379	1.2382			9.02	11.76	15.05	18.56	19.8	20.62	22.46	22.46	24.76			0.00655793	0.0149583	0.0194985	0.0340021	0.0582152	0.0230077	0.036224	0.0427293	0.0775639			0.0856126	0.0959483	0.0595739	0.0616093	0.0920835	0.0309077	0.037911	0.0455585	0.0626425			0.0216649	0.0314257
0.0842	9.02	2.0062	29.18	0.0916	0.153	0.2681	0.3957	0.4108	0.577	0.8225	0.8014	1.3563			9.53	11.66	13.9	16.16	16.45	18.28	20.42	20.42	24.41			0.00794807	0.0122233	0.0343872	0.0231681	0.0342673	0.0324482	0.040788	0.0477325	0.0541715			0.0867693	0.079891	0.128262	0.0585496	0.083416	0.0562361	0.0495903	0.0595614	0.0399407			0.0234303	0.0259887
0.0618	7.62	1.1397	21.85	0.067	0.1086	0.3469	0.3781	0.3816	0.4519	0.5917	0.577	0.859			7.9	9.93	14.63	14.95	15.07	15.82	16.9	16.9	19.79			0.00812997	0.00695122	0.0165275	0.0161179	0.0218996	0.0242021	0.0204171	0.0285457	0.0298144			0.121343	0.0640076	0.0476435	0.0426287	0.057389	0.0535563	0.0345058	0.0494726	0.0347082			0.0292498	0.0183858
0.0689	8.52	1.008	23.4	0.0843	0.137	0.2821	0.4258	0.4279	0.4583	0.6068	0.5926	0.9694			8.91	12.03	14.94	17.55	17.6	17.72	19.51	19.51	23.4			0.00509002	0.0128481	0.0139941	0.0199181	0.0379346	0.0223561	0.0334652	0.034701	0.0377933			0.0603798	0.0937815	0.0496068	0.046778	0.088653	0.0487806	0.0551502	0.0585571	0.0389863			0.0158202	0.0293083
0.0825	8.65	1.1027	23.01	0.1068	0.1767	0.3378	0.5027	0.5263	0.6237	0.6891	0.6756	0.8779			9.11	11.35	14.68	17.05	17.57	18.51	18.94	18.94	20.83			0.00401098	0.0194342	0.0291992	0.0287445	0.0299977	0.0195299	0.0280213	0.024471	0.0388834			0.037556	0.109984	0.0864393	0.0571801	0.0569973	0.0313129	0.0406636	0.0362211	0.0442914			0.0107225	0.0376983
0.0833	8.84	0.9216	22.25	0.0929	0.1684	0.2727	0.3425	0.3459	0.3742	0.4732	0.4686	0.6656	0.7058		9.13	11.87	13.99	15.25	15.54	15.77	17.2	17.2	19.65	20.1			0.0134119	0.0186554	0.0258703	0.0123629	0.0247528	0.0267333	0.0267627	0.0367222	0.0410525			0.0796432	0.06841	0.0755337	0.0357414	0.0661485	0.0564947	0.0571121	0.0551716	0.0581645			0.0268259
0.062	7.93	1.52	26.19	0.0701	0.062	0.1337	0.2081	0.2701	0.505	0.7884	0.7901	1.2922	1.3322		8.02	8.53	11.25	13.11	14.76	18.3	21.2	21.2	24.86	25.5		0.0097235	0.00316655	0.0108407	0.0228584	0.0147507	0.0351163	0.0273056	0.0386062	0.0615222	0.061661		0.138709	0.0510734	0.0810824	0.109843	0.0546119	0.0695373	0.0346342	0.0488624	0.0476104	0.0462851		0.0339895	0.0119695
0.0788	8.24	1.3255	24.95	0.0967	0.1661	0.3306	0.513	0.5288	0.5861	0.6116	0.5987	1.1885	1.2001		8.64	11.36	14.74	17.31	17.39	18.35	18.33	18.33	23.88	24.27			0.0122776	0.0217966	0.0265789	0.0171662	0.022176	0.0233527	0.0251815	0.0444074	0.0497054			0.0739168	0.0659305	0.0518106	0.0324626	0.0378365	0.038183	0.0420602	0.0373643	0.0414177			0.0247731
0.0712	7.73	0.6375	20.76	0.0838	0.1061	0.2066	0.2461	0.256	0.2868	0.3113	0.2964	0.5022	0.5911	0.5657	7.94	9.98	13.05	13.78	13.65	14.52	14.73	14.73	18.43	19.58	19.39	0.00328658	0.00941402	0.0311303	0.0177811	0.0122573	0.0177811	0.0163158	0.0308464	0.0290147	0.0336891	0.0301232	0.0392194	0.0887278	0.150679	0.0722516	0.04788	0.0619983	0.0524119	0.10407	0.0577752	0.056994	0.0532495	0.0102537	0.0252719
0.0688	7.8	1.6891	26.25	0.0821	0.1333	0.277	0.3728	0.4781	0.7343	1.0511	1.0166	1.4251			8.06	9.99	12.88	14.53	16.54	19.07	21.48	21.48	24.32			0.00463855	0.00918174	0.0208735	0.0212644	0.026915	0.0250097	0.0386158	0.0767947	0.0610727			0.0564988	0.0688803	0.0753558	0.0570397	0.0562957	0.0340593	0.0367384	0.0755407	0.042855			0.0146619	0.0213134
0.0735	8.6	2.1108	29.39	0.0816	0.1853	0.3976	0.7028	0.7274	1.0073	1.2588	1.2114	1.751			8.88	11.69	15.65	19.68	19.82	22.09	23.75	23.08	27.27			0.00593955	0.0178019	0.0284437	0.039433	0.033349	0.033815	0.0431518	0.0537004	0.0683914			0.0727886	0.0960706	0.0715385	0.0561084	0.0458468	0.03357	0.0342801	0.0443292	0.0390585			0.0188474	0.0335022
0.069	7.73	1.1737	24.54	0.0801	0.1307	0.249	0.4081	0.4081	0.5764	0.6637	0.6448	0.8473	0.9627		8.01	10.04	12.94	16.17	16.3	18.24	18.92	18.92	21.28	22.51		0.00632162	0.0112871	0.0273674	0.0215297	0.020916	0.030623	0.0300553	0.0378775	0.0383913	0.0379432		0.0789216	0.0863586	0.109909	0.0527559	0.0512521	0.0531281	0.0452844	0.0587431	0.0453102	0.0394133		0.0202982	0.0265313
0.0875	8	1.4552	25.27	0.0947	0.1291	0.2438	0.425	0.4709	0.6079	0.7697	0.7492	1.1812	1.4087		8.23	9.84	12.86	15.8	16.68	18.04	19.15	19.15	23.09	24.94		0.00351543	0.0107639	0.0280639	0.035263	0.0211118	0.0384913	0.0393405	0.049278	0.0607903	0.0688649		0.0371218	0.0833764	0.11511	0.0829717	0.0448329	0.0633185	0.0511115	0.0657742	0.0514648	0.0488854		0.0101458	0.0255008
0.0783	8.13	0.5073	17.82	0.0896	0.1052	0.1398	0.1643	0.164	0.2035	0.3014	0.2893	0.4279	0.4495		8.29	9.47	10.41	11.11	11.57	12.2	14.03	14.03	16.67	17.33		0.00410093	0.00867761	0.0234981	0.0124063	0.0103488	0.0182337	0.0177316	0.0237987	0.0325309	0.0328111		0.0457693	0.0824868	0.168084	0.0755102	0.0631024	0.0896007	0.0588308	0.0822629	0.0760246	0.0729946		0.0122604	0.0234218
0.0777	7.85	0.6037	19.28	0.0929	0.0921	0.104	0.1205	0.129	0.1524	0.2512	0.2497	0.4634	0.5007		7.87	8.75	9.03	9.59	9.81	10.66	12.86	12.86	16.72	17.63		0.00596772	0.0071964	0.00441546	0.00683019	0.0104598	0.0152073	0.014659	0.026242	0.034129	0.0322135		0.0642381	0.0781368	0.0424564	0.0566821	0.0810839	0.0997857	0.058356	0.105094	0.0736492	0.0643369		0.0174352	0.021141
0.0801	9	0.9307	22.64	0.0966	0.1462	0.2472	0.3575	0.3627	0.3763	0.4505	0.4407	0.6737	0.7811		9.26	11.49	13.87	15.98	16.21	16.23	17.06	17.06	20.14	21.44		0.00743068	0.0101598	0.0162545	0.0201047	0.0176413	0.0122838	0.0228396	0.0297877	0.0284493	0.0361913		0.0769221	0.0694926	0.0657546	0.056237	0.0486389	0.0326436	0.0506983	0.0675917	0.0422285	0.0463338		0.0211759	0.0222361
0.0662	7.57	0.9416	22.89	0.0695	0.0834	0.1145	0.1212	0.116	0.1952	0.4861	0.3021	0.5747	0.8012		7.82	8.9	10.27	10.5	10.65	13.18	17.71	14.94	19.32	21.75		0.00483536	0.00780395	0.00634462	0.00854112	0.00711178	0.0145884	0.0483663		0.0366934	0.0634567		0.0695736	0.0935726	0.0554115	0.0704713	0.0613085	0.0747359	0.0994987		0.063848	0.0792021		0.0169953	0.0244217
0.0638	8.07	1.8025	28.04	0.0764	0.1023	0.1854	0.2665	0.3491	0.5054	0.6804	0.6732	1.2072			8.39	9.33	12.23	13.89	15.72	17.88	19.62	19.62	24.36			0.00441295	0.0121265	0.0160506	0.0146892	0.020553	0.0257783	0.0290845	0.0534701	0.0507802			0.0577612	0.118539	0.0865729	0.055119	0.0588743	0.0510058	0.0427462	0.0794268	0.0420644			0.014603	0.0333188
0.0773	8.88	1.8611	28.76	0.0911	0.1272	0.2545	0.2726	0.3484	0.6719	0.933	0.9303	1.4102	1.5927		9.31	10.94	14.07	14.49	16.08	20.08	22.32	22.32	26.8	28.2		0.00606759	0.00777663	0.0216459	0.0259996	0.0374814	0.0256978	0.0355803	0.0414458	0.0451573	0.0888105		0.0666036	0.061137	0.0850525	0.0953764	0.107582	0.0382465	0.0381354	0.044551	0.0320219	0.0557609		0.0179493	0.0185985
0.095	8.81	0.6088	18.97	0.1065	0.1396	0.2396	0.3501	0.3539	0.4186	0.4838	0.4843	0.556			9.22	10.61	13.32	15.65	15.65	16.32	16.98	16.98	17.95			0.00518151	0.0112592	0.0196933	0.0233722		0.0125679	0.0195582	0.0255761	0.0253647			0.0486527	0.0806534	0.0821922	0.0667585		0.0300236	0.0404262	0.0528105	0.0456199			0.0138765	0.0253781
0.0624	8.71	2.0178	28.47	0.0804	0.1554	0.3342	0.5676	0.5902	0.8314	1.0983	1.077	1.7496			9.27	11.81	15.64	19.05	19.04	21.67	23.15	23.15	27.46			0.00586096	0.0109506	0.0195061	0.0260988	0.0234832	0.0359358	0.0265172	0.053798	0.068884			0.0728976	0.070467	0.0583667	0.045981	0.0397885	0.0432233	0.0241438	0.0499517	0.0393713			0.0187743	0.023053
0.0939	8.4	2.716	32.23	0.099	0.2134	0.4801	0.7224	0.832	1.258	1.5876	1.5637	2.3623			8.86	12.7	17.07	20.19	21.49	24.63	26	26	30.24			0.00681514	0.0175508	0.0260168	0.0276538	0.0300144	0.0379893	0.0354649	0.050297	0.0626537			0.0688398	0.0822437	0.0541905	0.0382804	0.036075	0.0301982	0.0223387	0.0321653	0.0265223			0.0191205	0.0301887
0.0949	8.88	2.102	28.7	0.1135	0.1698	0.3755	0.5206	0.5363	0.7331	0.9387	0.9291	1.6742			9.4	11.81	15.39	17.49	17.7	19.79	22.07	22.07	26.45			0.00946626	0.0101017	0.0264516	0.0327987	0.0319394	0.0266054	0.0416196	0.0560209	0.0612875			0.0834031	0.059492	0.0704436	0.0630017	0.0595552	0.0362917	0.0443375	0.0602959	0.036607			0.0243439	0.0200988
0.1009	8.83	0.9617	21.15	0.1131	0.1975	0.4332	0.6296	0.632	0.6967	0.6863	0.6966	0.9042	0.9528		9.27	11.78	15.68	18.34	18.41	18.68	18.58	18.58	20.54	21.15		0.00850849	0.0220244	0.0222385	0.0368075		0.0252202	0.0158628	0.0338736	0.0335399	0.0569697		0.0752298	0.111516	0.0513353	0.0584617		0.0361995	0.0231135	0.0486271	0.0370934	0.0597919		0.0219301	0.0397989
0.0769	8.77	2.2334	30.54	0.0869	0.1657	0.32	0.5097	0.5902	0.8377	1.19	1.1752	1.7753			9.14	11.48	14.51	17.72	18.75	21.48	23.65	23.65	28.14			0.00520458	0.0118631	0.0220041	0.0412146	0.0342483	0.0454179	0.0466831	0.0718632	0.0792732			0.0598916	0.0715937	0.068763	0.0808605	0.0580283	0.0542174	0.0392295	0.0611498	0.0446534			0.0158662	0.0239736
0.0765	8.6	3.0929	32.43	0.0842	0.1595	0.3186	0.5372	0.6727	1.0918	1.4758	1.449	2.5486			8.65	11	14.04	18.25	20	24.07	25.09	25.09	30.86			0.00480017	0.0096425	0.0241184	0.0283788		0.0470343	0.0542284	0.0855326	0.0986467			0.0570092	0.0604546	0.0757012	0.0528272		0.0430796	0.0367451	0.0590287	0.0387062			0.0149306	0.0199653
0.1069	10.08	1.5504	27.08	0.1285	0.2005	0.5158	0.5383	0.5662	0.7593	0.7985	0.7971	1.1279	0.5383		10.62	12.32	17.82	18.4	18.38	20.38	20.44	20.44	23.71	18.4		0.00675733	0.0113676	0.0197764	0.0200827	0.0313356	0.0351859	0.0173645	0.0358172	0.0494246	0.0255427		0.0525862	0.0566963	0.0383411	0.0373077	0.0553438	0.0463399	0.0217464	0.0449343	0.0438201	0.0474507		0.0160564	0.0203454
0.0921	9.39	1.6603	27.04	0.1115	0.2079	0.3414	0.4475	0.472	0.6881	0.7793	0.789	1.1528			9.77	12.72	15.2	16.98	17.03	19.64	20.29	20.29	23.48			0.00670404	0.0121412	0.0139629	0.0237888	0.0173624	0.0268434	0.019448	0.0376531	0.059257			0.060126	0.0583994	0.0408988	0.0531593	0.0367848	0.0390109	0.0249558	0.0477226	0.0514027			0.0174368	0.0212341
0.0846	9.24	1.4752	26.46	0.1063	0.1629	0.3061	0.3176	0.3206	0.4387	0.5889	0.5964	0.9586			9.97	11.87	14.95	15.32	15.29	17.12	19.02	19.02	22.52			0.00613606	0.0146185	0.0125076	0.0150847	0.0229635	0.0227629	0.0190616	0.0343921	0.0491681			0.057724	0.0897393	0.0408612	0.047496	0.0716266	0.0518873	0.0323682	0.0576661	0.0512916			0.0164525	0.0298644
0.0756	9.24	2.0323	27.91	0.1126	0.2555	0.4044	0.5595	0.6209	1.0571	1.1094	1.1111	1.6329			10.01	12.92	15.08	18.06	18.33	22.55	22.61	22.61	26.04			0.00640754	0.0180894	0.0250294	0.0136044	0.0295338	0.0338688	0.0311199	0.0508306	0.0658098			0.0569053	0.0707999	0.0618927	0.0243152	0.0475662	0.0320394	0.0280511	0.045748	0.0403024			0.0165617	0.0277434
0.1277	9.09	1.0666	21.97	0.1472	0.254	0.4796	0.6046	0.6129	0.6986	0.8572	0.796	0.9841			9.76	12.15	15.82	17.81	17.67	18.48	19.73	19.73	21.34			0.00685551	0.0179878	0.0260008	0.0162624	0.0288767	0.0330207	0.0148914	0.041803	0.0409512			0.0465727	0.0708181	0.0542135	0.0268978	0.0471149	0.047267	0.0173721	0.0525164	0.0416129			0.0149392	0.0276913
0.0644	8.72	1.1319	23.57	0.0871	0.1888	0.3579	0.4786	0.5175	0.5802	0.7607	0.74	0.9316			9.22	11.79	14.88	17.05	17.16	17.92	19.39	19.39	21.64			0.00695318	0.0135557	0.0208539	0.0311637	0.023815	0.0227723	0.0345724	0.046255	0.0466485			0.0798299	0.0717994	0.0582674	0.0651143	0.0460193	0.0392491	0.0454481	0.0625067	0.0500735			0.0211659	0.0252089
0.0818	8.77	1.142	24.21	0.0972	0.1415	0.2648	0.3037	0.3257	0.4644	0.6837	0.667	0.9379			9.01	10.78	13.78	14.81	15.1	17.29	19.52	19.52	22.57			0.00704261	0.0121259	0.016042	0.0327039	0.0274855	0.0155737		0.0738973	0.0500839			0.0724548	0.0856952	0.0605814	0.107685	0.0843891	0.0335352	0.0236302	0.110791	0.0534			0.019991	0.0270972
0.0681	8.57	0.5787	18.85	0.0742	0.1058	0.2428	0.2464	0.2548	0.3024	0.4536	0.439	0.5046			8.63	10.15	13.65	13.96	13.98	14.78	17.11	17.11	17.82			0.00506214	0.0110802	0.015725	0.0240353	0.0125561	0.0131398	0.0300005	0.0387351	0.0483201			0.0682229	0.104728	0.0647654	0.0975458	0.0492784	0.0434516	0.0661388	0.088235	0.0957593			0.017066	0.0297986
0.0653	8.14	0.8712	22.44	0.0738	0.1324	0.2372	0.2172	0.2421	0.271	0.4088	0.3933	0.5984			8.62	11.11	13.6	14.311	13.99	14.312	16.64	16.64	19.63			0.0049455	0.00883592	0.0103106	0.011881		0.0125519	0.0215947	0.0416598	0.0665594			0.0670121	0.0667366	0.043468	0.0547006		0.0463169	0.0528247	0.105924	0.111229			0.0167302	0.0205993
0.0656	8.05	0.7101	20.14	0.0727	0.1169	0.1578	0.1675	0.1747	0.1979	0.3454	0.3272	0.4849			8.56	10.08	11.28	11.93	11.91	12.16	15.02	15.02	17.54			0.00512254	0.00896931	0.0101016	0.006426	0.00902395	0.00997348	0.0143814	0.0376058	0.0285595			0.0704614	0.0767263	0.0640149	0.0383642	0.051654	0.0503966	0.0416371	0.114932	0.0588976			0.0174957	0.0226363
0.0795	8.8	1.923	29.05	0.0941	0.1267	0.3283	0.407	0.5724	0.9607	1.0968	1.0356	1.267				10.83	15.33	16.77	19.32	22.62	23.45	23.45	25.74			0.00456284	0.0127229	0.0327449	0.0201919	0.033298	0.0344618	0.0404629	0.0621301	0.0739406			0.0484893	0.100417	0.0997409	0.0496115	0.0581726	0.0358716	0.0368918	0.0599943	0.0583588			0.0132222	0.0305042
0.0915	8.44	2.198	29.16	0.103	0.1677	0.477	0.6557	0.6918	1.1579	1.2271	1.1903	1.7499	1.8553		8.91	11.53	16.98	19.49	20	23.31	23.08	23.75	27.21	27.33		0.00447883	0.0126838	0.0207669	0.0231235		0.0585446	0.036355	0.0816046	0.0473245	0.063958		0.0434838	0.075634	0.0435364	0.0352654		0.0505611	0.0296267	0.068558	0.0270441	0.0344731		0.0122527	0.025437
0.0772	8.46	1.2209	23.93	0.0927	0.1507	0.3218	0.4586	0.502	0.6291	0.7929	0.7764	0.9709			9	10.74	14.18	16.86	17.36	18.75	20.14	20.14	22.09			0.00397368	0.00944358	0.0201987	0.0259721	0.04236	0.0321191	0.0215146	0.0461507	0.0575577			0.0428661	0.0626647	0.0627677	0.0566334	0.0843825	0.0510556	0.0271341	0.0594419	0.0592828			0.0116254	0.0202732
0.0705	8.11	1.0225	22.67	0.0852	0.1622	0.2838	0.3177	0.3261	0.421	0.6521	0.6304	0.8067			8.97	11.66	14.26	14.89	15.01	16.5	19.18	19.18	20.97			0.00660442	0.0155962	0.023463	0.0262752	0.0177621	0.0234752	0.0221356	0.027664	0.0437445			0.0775166	0.0961539	0.0826745	0.0827044	0.0544684	0.0557605	0.0339451	0.0438832	0.0542265			0.0203886	0.0319492
0.05	7.51	1.0414	23.49	0.065	0.101	0.175	0.1972	0.1972	0.2937	0.4635	0.4352	0.6666			8.04	9.56	11.56	12.59	12.59	14.62	16.85	16.85	19.92			0.003902	0.0101404	0.0135074	0.0190383	0.0198976	0.0191029	0.0254668	0.0412879	0.0358286			0.0600308	0.1004	0.077185	0.096543	0.100901	0.0650421	0.0549445	0.0948712	0.0537483			0.0143122	0.0280898
0.0773	7.73	0.8654	21.57	0.0805	0.1079	0.2362	0.2662	0.2638	0.389	0.6967	0.6353	0.7979	0.8294		8.04	9.61	12.86	13.45	13.63	15.46	19.47	19.47	20.77	21.34		0.00271522	0.00688224	0.0202687	0.0259459		0.0207418	0.0249075	0.0560319	0.0452528	0.0538728		0.0337294	0.0637835	0.0858115	0.0974678		0.0533208	0.0357507	0.0881976	0.0567148	0.0649539		0.00869073	0.0182784
0.0557	7.53	1.2672	23.77	0.0729	0.1226	0.275	0.2833	0.3097	0.473	0.6745	0.6438	0.9332			8.01	10.64	14.04	14.3	14.79	17.6	18.66	18.66	21.63			0.00353856	0.0107352	0.0203351	0.0206895	0.0345844	0.0261924	0.0346146	0.0531212	0.043201			0.0485399	0.0875628	0.073946	0.0730303	0.111671	0.0553751	0.051319	0.082512	0.0462935			0.0120646	0.0262836
0.0481	7.71	2.1329	28.33	0.0583	0.1059	0.2502	0.3529	0.438	0.8262	1.1204	1.0855	1.5857			8.07	9.76	13.36	15.44	16.7	20.95	21.92	21.92	25.65			0.0026629	0.0113547	0.00866154	0.026151	0.0321987	0.0582	0.051555	0.0776958	0.0845421			0.0456759	0.107221	0.0346185	0.0741031	0.0735131	0.070443	0.0460148	0.0715761	0.0533153			0.0104681	0.0305184
0.1187	10.4	1.805	29.01	0.136	0.2097	0.3522	0.4774	0.5725	0.8048	1.1084	1.0698	1.3907			11.07	13.24	15.96	17.97	18.93	21.43	23.7	23.7	26.52			0.00926642	0.0283429	0.0200428	0.0279368	0.0324314	0.0361871	0.0469331	0.0812122	0.0613833			0.0681354	0.135159	0.0569076	0.0585186	0.0566487	0.0449641	0.0423431	0.0759134	0.0441384			0.0212369	0.0492981
0.1054	10.15	2.555	32.84	0.1381	0.2126	0.3943	0.5339	0.655	1.1288	1.6858	1.6371	2.1168	2.193		11.26	13.58	16.93	18.48	20.46	24.66	27.9	27.9	30.25	31.15			0.0168438	0.0229505	0.0155074	0.0359583	0.0677962	0.0712711	0.11383	0.0965392	0.0783836			0.0792275	0.0582056	0.0290455	0.0548982	0.0600604	0.0422773	0.0695316	0.0456062	0.0357426			0.0290419
0.1286	10.89	2.5714	31.6	0.1838	0.3424	0.6136	0.8099	0.8627	1.2907	1.8692	1.8291	2.3889			12.19	15.48	18.95	21.48	21.55	25.04	28.31	28.31	31.07			0.00956081	0.0251738	0.0333232	0.0397051	0.033106	0.0526478	0.0706007	0.112644	0.0933879			0.0520175	0.0735215	0.0543077	0.0490247	0.0383749	0.0407901	0.0377705	0.0615842	0.0390924			0.0180863	0.0320401
0.1153	10.29	2.6897	32.87	0.1457	0.2013	0.3979	0.4433	0.5994	0.9359	1.3392	1.3015	1.966			11.11	12.35	16.26	16.8	18.81	22.15	24.4	24.4	28.79			0.00590201	0.0176684	0.0162251	0.0206359	0.026279	0.053359	0.0431589	0.0687921	0.0814413			0.040508	0.0877716	0.0407768	0.0465507	0.0438422	0.0570136	0.0322273	0.052856	0.0414249			0.0129455	0.0315423
0.1353	10.54	1.0717	24.13	0.1837	0.2632	0.4445	0.5451	0.5701	0.6371	0.8103	0.7908	0.9331			12.01	13.97	17.14	18.81	18.87	19.75	21.18	21.18	22.24			0.00949241	0.0180135	0.0419342	0.0318094	0.0197054	0.0347515	0.031501	0.0518901	0.037317			0.0516734	0.0684402	0.0943402	0.0583551	0.0345649	0.0545464	0.0388757	0.0656172	0.0399925			0.0179632	0.0271094
0.1257	10.43	2.9511	33.42	0.1591	0.258	0.4982	0.7835	1.1611	1.7906	2.406	2.1762	2.8665			11.13	13.62	18.27	21.31	25.23	27.88	30.2	30.2	32.96			0.00639023	0.0240118	0.0603817	0.0292677	0.0466588	0.08451	0.0849148	0.10699	0.114957			0.0401649	0.0930689	0.1212	0.037355	0.040185	0.0471965	0.0352929	0.0491635	0.0401036			0.0132525	0.0365987
0.1267	10.59	1.184	25.06	0.1361	0.2055	0.3966	0.5023	0.5627	0.5908	0.7658	0.7451	0.9979	0.981		11.17	12.58	16.9	18.75	18.94	19.54	21.19	21.19	23.48	23.96		0.00795234	0.0163903	0.0265661	0.0488424	0.0180168	0.0247959	0.0321237	0.079764	0.0605402	0.05346		0.0584301	0.0797584	0.0669846	0.0972376	0.0320184	0.04197	0.0419478	0.107051	0.0606676	0.0544954		0.0182168	0.0288783
0.1192	10.8	2.4272	30.64	0.1479	0.271	0.5289	0.6931	0.7874	1.2351	1.7197	1.6788	2.2421			11.55	14.46	18.71	20.64	21.26	24.71	26.58	26.58	29.63			0.00777411	0.0249591	0.0309691	0.0268601	0.0288626	0.0625487	0.0559302	0.0469373	0.0621488			0.0525633	0.0920998	0.0585538	0.0387535	0.0366555	0.0506427	0.0325233	0.0279589	0.027719			0.0168898	0.0368698
0.1261	10.45	1.2889	24.45	0.1652	0.2783	0.5351	0.6082	0.6161	0.6544	0.8488	0.8332	1.0772			11.42	13.78	17.61	18.6	18.48	19.01	20.63	20.63	22.77			0.00731527	0.0226067	0.0326959	0.0216504	0.0267254	0.0295819	0.0589608	0.0720283	0.0500804			0.0442813	0.0812314	0.0611024	0.0355975	0.0433784	0.0452047	0.0694637	0.0864478	0.0464913			0.0148116	0.0328342
0.0893	9.55	2.6748	32.07	0.0967	0.1751	0.4075	0.5846	0.7837	1.238	1.6975	1.6778	2.1586	2.2959		9.9	12.06	16.55	19	21.3	24.76	26.98	26.98	29.91	30.61		0.00428417		0.0270688	0.0291733	0.0385783	0.0529018	0.0413989	0.0898913	0.0734222	0.0892189		0.0443038		0.0664265	0.0499031	0.0492259	0.0427316	0.0243882	0.0535769	0.0340138	0.0388601		0.012201
0.1269	10.59	1.1818	24.12	0.1517	0.2697	0.4856	0.5851	0.5955	0.6476	0.8317	0.7889	0.981			10.83	13.7	17.4	18.47	18.43	19.38	20.88	20.88	22.25			0.0109585	0.0256209	0.0328168	0.0509005	0.0204545	0.0308627	0.0523208	0.0602559	0.0433863			0.072238	0.0949979	0.0675798	0.0869946	0.0343484	0.047657	0.0629083	0.0763796	0.0442266			0.0234265	0.0379636
0.1285	10.26	0.852	21.74	0.1581	0.1867	0.2717	0.2978	0.3158	0.3624	0.4687	0.4622	0.6404			10.82	11.97	13.87	14.37	14.33	15.21	16.69	16.69	19.34			0.00819932	0.0240733	0.0268861	0.0110376	0.0194719	0.0286876	0.0442815	0.0373	0.0376449			0.0518616	0.128941	0.0989551	0.0370638	0.0616589	0.0791602	0.0944774	0.080701	0.0587835			0.0170727	0.0450879
0.1282	10.16	2.2291	30.18	0.159	0.2823	0.473	0.6343	0.743	1.0278	1.2881	1.2693	1.717			10.97	13.67	17.37	19.5	19.93	22.77	24.18	24.18	27.01			0.00813147	0.0248071	0.0351707	0.03339	0.0343576	0.0487466	0.0475396	0.0592632	0.0695306			0.0511413	0.0878748	0.0743566	0.0526407	0.0462418	0.0474281	0.0369067	0.0466897	0.0404954			0.0168703	0.0357039
0.1385	10.39	1.4364	25.93	0.1435	0.2332	0.3425	0.3885	0.4543	0.61	0.7777	0.7575	1.0665			10.7	12.89	15.41	15.85	16.43	18.77	19.84	19.84	22.79			0.00803359	0.0179271	0.0277695	0.026033	0.0150298	0.0412197	0.056054	0.0564985	0.0666065			0.0559832	0.0768742	0.0810789	0.0670091	0.0330834	0.0675732	0.0720767	0.0745855	0.0624533			0.0177926	0.0291414
0.1125	10.19	1.3066	25.14	0.1389	0.2254	0.4395	0.4876	0.5113	0.6343	0.8423	0.8479	1.1088	1.143		10.9	12.86	16.97	17.5	17.52	18.96	21.06	21.06	23.46	23.98		0.00920125	0.0202008	0.0356108	0.0351941		0.0449657	0.0569211	0.0609893	0.0526194	0.0540106		0.0662437	0.0896222	0.0810257	0.0721783		0.0708903	0.0675782	0.0719298	0.0474561	0.0472534		0.020806	0.0335569
0.1141	10.15	2.3488	30.47	0.1416	0.2187	0.4275	0.5862	0.7152	0.9602	1.3198	1.2789	1.759			10.68	12.47	16.77	18.47	19.37	21.98	23.65	23.65	27.33			0.00516112	0.0300447	0.0332446	0.0180922	0.0214367	0.0556605	0.058797	0.0642651	0.0837979			0.0364486	0.137378	0.0777651	0.0308635	0.029973	0.0579676	0.0445499	0.0502503	0.0476395			0.0115282	0.0508777
0.1331	10.21	1.6335	26.76	0.1789	0.3056	0.5938	0.6798	0.7043	0.8487	1.1013	1.0578	1.4463	1.5199		11.42	13.42	18.69	18.82	18.8	20.57	22.26	22.26	25.03	25.86		0.0058031	0.0239584	0.0291977		0.0235811	0.0450745	0.0480501	0.0596727	0.0570701	0.0458793		0.0324377	0.078398	0.0491709		0.0334816	0.05311	0.0436303	0.0564121	0.0394594	0.0301857		0.0111684	0.0327838
0.1228	10.57	2.3513	31.18	0.1563	0.2815	0.5321	0.6768	0.7977	1.0781	1.4086	1.253	1.8894	2.044		11.23	13.56	18.12	19.72	21	23.38	24.75	24.75	28.77	29.48		0.00841651	0.0229911	0.0410301	0.0375324	0.0226146	0.051451	0.0562014	0.0551888	0.0786357	0.0665103		0.0538485	0.0816736	0.0771097	0.0554557	0.0283498	0.0477237	0.0398988	0.0440454	0.0416194	0.0325393		0.0176532	0.0331502
0.1271	10.66	1.0639	23.22	0.1473	0.2435	0.4207	0.4934	0.5288	0.5763	0.759	0.7347	0.9207	0.96		11.26	12.77	16.43	17.24	17.19	18.06	20.15	20.15	21.49	22.12		0.0081249	0.0230107	0.0405339	0.0263542		0.0352368	0.0325046	0.0367692	0.0387195	0.0401402		0.0551588	0.0944999	0.0963487	0.0534135		0.0611431	0.0428255	0.0500466	0.0420544	0.0418127		0.0176977	0.0363893
0.092	10.09	1.6755	27.77	0.1617	0.2717	0.5875	0.6179	0.6542	0.7963	1.135	1.1195	1.3811			10.9	13.36	18.45	19.15	19.14	21.04	24.21	24.21	25.91			0.0100823	0.0219835	0.0353968	0.0329306	0.0202862	0.0512598	0.0300659	0.0324393	0.0533366			0.0623521	0.0809111	0.0602498	0.0532943	0.0310091	0.0643725	0.0264898	0.0289766	0.0386189			0.0206946	0.032421
0.0977	9.2	0.9074	22.19	0.1287	0.2361	0.5026	0.5723	0.5747	0.6293	0.7559	0.7517	0.8374	0.8448		10.33	13.55	17.98	18.95	18.97	19.31	20.97	20.97	21.51	21.91		0.00710374	0.0219804	0.028943	0.0422688	0.0154859	0.0296789	0.0426524	0.0287009	0.0325196	0.0401455		0.0551961	0.0930978	0.0575865	0.0738578	0.026946	0.0471618	0.0564259	0.0381813	0.0388341	0.0475207		0.0168628	0.0354501
0.1193	9.1	1.8226	27.17	0.1193	0.1733	0.4245	0.5239	0.7062	1.053	1.4155	1.383	1.5907			9.82	11.6	16.61	17.48	19.94	22.78	25.12	25.12	25.72			0.00848963	0.0141646	0.0336259	0.0383352	0.0296593	0.050083	0.0472693	0.0612173	0.0558096			0.071162	0.0817343	0.079213	0.0731728	0.0419985	0.0475622	0.0333941	0.0442641	0.0350849			0.0211501	0.0278184
0.09	10.76	1.5957	26.34	0.1827	0.2639	0.2892	0.3107	0.3853	0.6597	1.0266	0.9991	1.2148			11.76	13.41	14.5	14.83	16.17	19.69	22.61	22.61	23.69			0.00768808	0.0164918	0.031073	0.0256858	0.0399929	0.0400391	0.0545764	0.0601593	0.0450878			0.0420803	0.0624926	0.107445	0.0826707	0.103797	0.0606929	0.0531623	0.0602135	0.0371154			0.0145994	0.0247774
0.08	9.37	2.1813	28.84	0.1423	0.2513	0.5354	0.7089	0.9117	1.254	1.7024	1.6657	1.9456			10.68	13.8	18.08	19.67	21.77	23.91	26.59	26.59	27.49			0.00792686	0.020287	0.031773	0.035894	0.0271476	0.0572993	0.0609066	0.0581491	0.0735767			0.0557053	0.0807281	0.0593445	0.0506334	0.0297768	0.0456932	0.0357769	0.0349097	0.037817			0.0176504	0.0314441
0.0817	9.24	1.4168	25.47	0.1386	0.1957	0.4328	0.448	0.5142	0.714	0.984	0.9621	1.1965			10.84	12.64	16.41	16.77	17.87	20.14	22.64	22.64	24.11			0.00673046	0.0159113	0.0186261	0.0277495	0.0204407	0.0319658	0.0546033	0.0441169	0.0509633			0.0485603	0.0813044	0.0430364	0.0619408	0.0397524	0.0447701	0.0554911	0.0458548	0.0425937			0.01524	0.0289205
0.0953	9.37	1.1766	23.84	0.1139	0.2287	0.4888	0.4879	0.4905	0.5696	0.7783	0.7618	0.9424			10.38	13.32	16.98	17.54	17.3	18.16	20.44	20.44	21.61			0.00814164	0.0204543	0.0288406	0.0218736	0.0239259	0.0343266	0.0294281	0.0350204	0.0417365			0.0714806	0.0894372	0.0590028	0.0448321	0.0487786	0.0602644	0.0378107	0.0459706	0.0442874			0.0208906	0.0336648
0.1237	9.83	1.9093	28.6	0.1575	0.2582	0.3861	0.4714	0.5562	0.808	1.2884	1.2712	1.647	1.7037		11.2	13.95	15.83	16.73	18.39	20.63	24.76	24.76	26.56	27.24		0.00684284	0.0212727	0.0296641	0.0409594		0.037256	0.05261	0.0578351	0.0453988	0.0620281		0.0434466	0.0823886	0.07683	0.0868889		0.0461089	0.0408336	0.0454964	0.0275645	0.0364079		0.0142828	0.0324079
0.1523	10.27	1.9613	28.51	0.1901	0.3152	0.4894	0.5249	0.6069	0.8742	1.239	1.2495	1.6532	1.7268		11.81	14.68	16.82	17.27	18.47	21.17	24.55	24.55	26.65	27.28		0.0103583	0.0250792	0.0268297	0.0242569		0.0525129	0.0523753	0.0740679	0.0770903	0.0803875		0.0544887	0.0795661	0.0548215	0.0462124		0.0600697	0.0422722	0.059278	0.0466309	0.0465529		0.0191788	0.033648
0.0899	9.11	1.0599	22.5	0.1167	0.1641	0.2637	0.2798	0.3336	0.4744	0.7377	0.713	0.9068	0.9388		9.91	11.62	13.63	13.75	14.94	16.85	20.25	20.25	21.43	22.02		0.0046884	0.0131533	0.0170796	0.0194693		0.0331508	0.0317054	0.0414143	0.0489989	0.0634925		0.0401748	0.0801542	0.0647692	0.0695827		0.0698795	0.0429787	0.0580846	0.054035	0.0676316		0.0118452	0.0267457
0.1067	9.48	1.2445	24.32	0.1505	0.2027	0.4258	0.4696	0.4716	0.639	0.8876	0.8597	1.0959			10.65	12.31	16.36	16.89	17.33	18.96	21.48	21.48	23.05			0.00912107	0.022831	0.0227691			0.0329559	0.0323362	0.045818	0.042439			0.0606051	0.112635	0.0534737			0.0515742	0.036431	0.0532953	0.0387252			0.0195974	0.0405792
0.1146	9.75	1.5682	26.31	0.1504	0.175	0.3464	0.4962	0.7469	1.1139	1.3536	1.3571	1.4225	1.4975		10.35	11.29	14.6	17.01	20.37	23.63	25.19	25.19	25.84	26.29		0.00499014	0.0156142	0.0190998	0.0188457		0.0463628	0.0627665	0.0712074	0.044334	0.0583711		0.0331791	0.0892238	0.0551379	0.0379801		0.041622	0.04637	0.0524702	0.0311663	0.038979		0.0107263	0.0304753
0.0945	9.97	1.8333	28.41	0.1442	0.2311	0.3987	0.4555	0.5041	0.8595	1.1995	1.187	1.483			11.03	12.87	15.62	16.61	18.47	21.78	24.21	24.21	26.22			0.0113699	0.0249025	0.0216809	0.0368308	0.0321098	0.0472516	0.0417903	0.0470971	0.0752958			0.0788479	0.107756	0.054379	0.080858	0.0636973	0.0549757	0.0348398	0.0396774	0.0507727			0.0251037	0.0407142
0.1043	9.77	1.6737	27.84	0.1544	0.2145	0.3273	0.4276	0.63	0.8496	1.1231	1.1125	1.3894			11.3	13.2	15.58	17.02	20.07	21.96	24.2	24.2	25.93			0.0117193	0.0191979	0.0231891	0.0269335	0.0266586	0.0479555	0.0711759	0.054173	0.0734376			0.0759019	0.0895007	0.0708496	0.0629877	0.0423152	0.0564448	0.0633745	0.0486948	0.0528556			0.0247728	0.0329138
0.0879	9.49	2.0855	29.44	0.1746	0.2826	0.4983	0.5294	0.6221	0.9581	1.4366	1.3847	1.7309			11.39	13.88	17.4	17.46	18.99	22.32	25.42	25.42	27.61			0.0108729	0.0234665	0.0234755	0.0258185	0.0324581	0.0598005	0.064734	0.0517668	0.0640333			0.0622732	0.0830377	0.0471111	0.0487694	0.0521751	0.0624157	0.0450606	0.0373849	0.0369942			0.0212523	0.0337516
0.0981	9.88	1.6538	26.76	0.1387	0.2035	0.3952	0.4608	0.4892	0.6427	1.023	1.014	1.3058			11.02	12.95	16.4	17.4	17.67	18.96	22.16	22.16	24.33			0.007103	0.0279808	0.0470764	0.0243197	0.0305938	0.0383158	0.0607229	0.0629627	0.0754299			0.0512112	0.137498	0.11912	0.0527771	0.0625384	0.0596169	0.0593577	0.0620934	0.0577653			0.0160762	0.0496077
0.0616	9.45	1.8007	28.16	0.1164	0.2017	0.4446	0.4824	0.5187	0.7567	1.1229	1.1334	1.4156	1.5568		10.57	12.8	17.4	17.33	18.25	20.78	24.12	24.12	26.17	26.89		0.00648814	0.0271265	0.0247258	0.0305592		0.0475822	0.0451018	0.0746414	0.0694402	0.0701007		0.0557401	0.134489	0.0556137	0.0633483		0.0628812	0.0401654	0.0658561	0.0490535	0.0450287		0.0164192	0.048366
0.0692	9.12	1.018	23.33	0.1061	0.1263	0.2406	0.2466	0.242	0.3571	0.6203	0.5995	0.7899			10.42	11.48	13.86	14.24	14.16	16.36	19.12	19.12	21.25			0.00572317	0.0178859	0.0231885	0.0179021	0.0250758	0.0318889	0.0344784	0.0390426	0.0362592			0.0539413	0.141614	0.0963777	0.0725956	0.103619	0.0892996	0.0555834	0.0651253	0.0459035			0.0153638	0.0429696
0.1043	9.36	0.6016	19.17	0.1317	0.1821	0.2419	0.2634	0.2672	0.3545	0.4615	0.4556	0.5349			10.49	12.15	13.66	13.91	14.19	15.72	17.29	17.29	18.2			0.00612289	0.0101043	0.0161198	0.011953	0.0125431	0.0227588	0.0207181	0.0322466	0.0348061			0.0464912	0.0554877	0.0666382	0.0453795	0.0469427	0.0641997	0.0448929	0.0707783	0.0650704			0.0143227	0.019228
0.0911	9.82	1.8669	28.92	0.1448	0.2199	0.4279	0.4551	0.5225	0.8105	1.2402	1.2188	1.5567			11.12	13.25	17.07	17.14	18.45	21.67	24.95	24.95	27.56			0.00898726	0.0248674	0.0252167	0.0277124	0.0368706	0.0378845	0.0551619	0.0415131	0.0564085			0.0620667	0.113085	0.0589313	0.060893	0.0705657	0.0467421	0.0444783	0.0340606	0.036236			0.0197907	0.0419641
0.1118	9.62	1.7323	26.92	0.1809	0.2762	0.5232	0.584	0.6215	0.9254	1.4131	1.3951	1.6144			11.37	13.37	17.36	18.3	18.62	21.63	25.11	25.11	25.94			0.00965299	0.0196143	0.0280565	0.0252471	0.0217411	0.0517799	0.0570644	0.0781031	0.0660228			0.0533609	0.071015	0.0536248	0.0432313	0.0349817	0.055954	0.0403825	0.0559839	0.0408962			0.0184466	0.0286258
0.0837	8.99	0.9901	23.05	0.0999	0.1176	0.2722	0.2794	0.2969	0.4376	0.7556	0.7626	0.8927			10.11	11.3	14.65	14.81	14.86	17.34	20.7	20.7	21.87			0.00798498	0.0118757	0.0225409	0.0236208		0.0307817	0.0413092	0.042283	0.044288			0.0799297	0.100984	0.08281	0.0845412		0.0703421	0.0546707	0.0554459	0.0496113			0.0222738	0.0298575
0.1216	9.58	0.9205	20.77	0.1608	0.2798	0.49	0.527	0.6283	0.8445	0.9193	0.8635	0.9136	0.9174		11.12	13.24	16.51	16.93	18.24	20.33	20.17	20.17	20.38	22.3		0.0105201	0.0206381	0.0175949	0.0267871	0.0371608	0.0428029	0.0806731	0.0881354	0.0221058	0.0396577		0.0654236	0.0737602	0.035908	0.0508293	0.0591451	0.0506843	0.0877549	0.102068	0.0241964	0.0432283		0.0216701	0.0298725
0.1223	9.54	2.234	29.59	0.1563	0.272	0.5258	0.6085	0.8126	1.221	1.86119	1.8418	2.0962	2.1809		10.82	13.95	17.44	18.55	20.83	23.99	27.65	27.65	28.09	29.4		0.0112778	0.0224701	0.0427112	0.0319004		0.051614	0.0373469		0.073163	0.0793813		0.0721551	0.0826106	0.0812309	0.0524246		0.0422719	0.0200662		0.0349027	0.0363984		0.0236547	0.0331153
0.1011	8.93	0.5705	17.53	0.1079	0.1432	0.2066	0.2195	0.227	0.333	0.4776	0.482	0.5429	0.548		9.51	10.74	11.97	12.38	12.34	14.53	16.41	16.41	17.04	17.46		0.00776045		0.0150838	0.0184343	0.0119429	0.0251877	0.0454108	0.0338893	0.0358649	0.0463771		0.0719227		0.0730094	0.083983	0.0526117	0.0756386	0.0950813	0.0703098	0.0660617	0.0846297		0.0206109
0.0839	8.5	1.4231	26.03	0.0962	0.1533	0.3436	0.4059	0.5034	0.7002	1.0598	1.0357	1.1376			9.82	12.15	15.96	17.07	18.44	20.51	23.14	23.14	23.46			0.00594127	0.0128035	0.0266499	0.0238268	0.0303523	0.0439971	0.0544595	0.0783824	0.0334406			0.0617595	0.0835195	0.0775608	0.0587011	0.0602945	0.0628351	0.0513866	0.0756806	0.0293958			0.0169762	0.0271884
0.1251	9.86	1.6712	27.42	0.1444	0.2356	0.5748	0.5888	0.5782	0.6551	1.0311	1.0022	1.4467	1.5868		10.7	13.19	18.55	19.15	18.96	19.22	22.91	22.91	25.75	26.91		0.00756281	0.0201211	0.0311841	0.0277157		0.0329382	0.0595634	0.081575	0.0675171	0.081596		0.052374	0.0854037	0.0542521	0.0470715		0.0502797	0.0577668	0.0813959	0.0466697	0.0514217		0.0166833	0.0324953
0.1218	9.34	0.6543	19.86	0.1491	0.1871	0.2637	0.2915	0.3095	0.3851	0.5299	0.5452	0.6213			10.1	11.9	13.81	14.4	14.66	15.95	18.53	18.53	19.29			0.00857433	0.00791448	0.0207117	0.0159466	0.0132147	0.0229861	0.0464406	0.0398152	0.0281261			0.0575073	0.0423008	0.0785427	0.0547052	0.0426968	0.0596887	0.0876403	0.0730287	0.0452698			0.0185327	0.0148032
0.0821	9.26	1.9956	29.27	0.1126	0.205	0.3866	0.4335	0.586	0.9375	1.3386	1.3361	1.6535			10.36	13.3	16.51	17.68	19.46	22.77	25.5	25.5	27.15			0.00674814	0.0147533	0.0230941	0.0320091	0.0283608	0.0494401	0.0649782	0.0627133	0.0731148			0.0599302	0.0719673	0.0597365	0.0738387	0.0483972	0.0527361	0.0485419	0.0469376	0.0442182			0.0174421	0.0260343
0.1197	10.09	1.3892	25.56	0.1536	0.2425	0.3509	0.3609	0.3939	0.5227	0.755	0.7467	1.043			10.78	13.16	15.07	15.66	15.74	17.94	20.23	20.23	22.81			0.0071624	0.0200539	0.0248888	0.0206728	0.0196547	0.0347529	0.0620582	0.0689454	0.0739637			0.0466302	0.0826967	0.0709285	0.0572812	0.0498976	0.0664873	0.0821963	0.0923334	0.0709144			0.0151905	0.0317967
[truncated: 41 more columns]

## Sheet: Individual log regresions
1	LW (g)	1	SMR( mlO2/h)	Log LW	Log VO2
weight.1	0.0905	VO2.1	0.00631082	-1.04335	-2.19991
weight.2	0.1148	VO2.2	0.0080775	-0.940058	-2.09272
weight.3	0.1497	VO2.3	0.0167333	-0.824778	-1.77642
weight.4	0.2153	VO2.4	0.0239352	-0.666956	-1.62096
weight.5	0.2541	VO2.5	0.0293737	-0.594995	-1.53204
weight.6	0.3589	VO2.6	0.0222944	-0.445027	-1.6518
weight.7	0.5506	VO2.7	0.0301122	-0.259164	-1.52126
weight.8	0.824	VO2.8	0.0427533	-0.0840728	-1.36903
2		2
weight.1	0.0908	VO2.1	0.00699301	-1.04191	-2.15534
weight.2	0.1374	VO2.2	0.011417	-0.862013	-1.94245
weight.3	0.2623	VO2.3	0.0269093	-0.581202	-1.5701
weight.4	0.4391	VO2.4	0.0271145	-0.357437	-1.5668
weight.5	0.4511	VO2.5	0.0120012	-0.345727	-1.92078
weight.6	0.5493	VO2.6	0.0216947	-0.26019	-1.66365
weight.7	0.8015	VO2.7	0.0386738	-0.0960965	-1.41258
weight.8	1.3709	VO2.8	0.0686095	0.137006	-1.16362
3		3
weight.1	0.0766	VO2.1	0.00655793	-1.11577	-2.18323
weight.2	0.1559	VO2.2	0.0149583	-0.807154	-1.82512
weight.3	0.3273	VO2.3	0.0194985	-0.485054	-1.71
weight.4	0.5519	VO2.4	0.0340021	-0.25814	-1.46849
weight.5	0.6322	VO2.5	0.0582152	-0.199146	-1.23496
weight.6	0.7444	VO2.6	0.0230077	-0.128194	-1.63813
weight.7	0.9555	VO2.7	0.036224	-0.0197693	-1.441
weight.8	1.2382	VO2.8	0.0775639	0.0927908	-1.11034
4		4
weight.1	0.0916	VO2.1	0.00794807	-1.0381	-2.09974
weight.2	0.153	VO2.2	0.0122233	-0.815309	-1.91281
weight.3	0.2681	VO2.3	0.0343872	-0.571703	-1.4636
weight.4	0.3957	VO2.4	0.0231681	-0.402634	-1.63511
weight.5	0.4108	VO2.5	0.0342673	-0.38637	-1.46512
weight.6	0.577	VO2.6	0.0324482	-0.238824	-1.48881
weight.7	0.8225	VO2.7	0.040788	-0.0848641	-1.38947
weight.8	1.3563	VO2.8	0.0541715	0.132356	-1.26623
5		5
weight.1	0.067	VO2.1	0.00812997	-1.17393	-2.08991
weight.2	0.1086	VO2.2	0.00695122	-0.96417	-2.15794
weight.3	0.3469	VO2.3	0.0165275	-0.459796	-1.78179
weight.4	0.3781	VO2.4	0.0161179	-0.422393	-1.79269
weight.5	0.3816	VO2.5	0.0218996	-0.418392	-1.65956
weight.6	0.4519	VO2.6	0.0242021	-0.344958	-1.61615
weight.7	0.5917	VO2.7	0.0204171	-0.227898	-1.69001
weight.8	0.859	VO2.8	0.0298144	-0.0660068	-1.52557
6		6
weight.1	0.0843	VO2.1	0.00509002	-1.07417	-2.29328
weight.2	0.137	VO2.2	0.0128481	-0.863279	-1.89116
weight.3	0.2821	VO2.3	0.0139941	-0.549597	-1.85406
weight.4	0.4258	VO2.4	0.0199181	-0.370794	-1.70075
weight.5	0.4279	VO2.5	0.0379346	-0.368658	-1.42096
weight.6	0.4583	VO2.6	0.0223561	-0.33885	-1.6506
weight.7	0.6068	VO2.7	0.0334652	-0.216954	-1.47541
weight.8	0.9694	VO2.8	0.0377933	-0.013497	-1.42259
7		7
weight.1	0.1068	VO2.1	0.00401098	-0.971429	-2.39675
weight.2	0.1767	VO2.2	0.0194342	-0.752763	-1.71143
weight.3	0.3378	VO2.3	0.0291992	-0.47134	-1.53463
weight.4	0.5027	VO2.4	0.0287445	-0.298691	-1.54145
weight.5	0.5263	VO2.5	0.0299977	-0.278767	-1.52291
weight.6	0.6237	VO2.6	0.0195299	-0.205024	-1.7093
weight.7	0.6891	VO2.7	0.0280213	-0.161718	-1.55251
weight.8	0.8779	VO2.8	0.0388834	-0.056555	-1.41024
8		8
weight.1	0.0929	VO2.1		-1.03198
weight.2	0.1684	VO2.2	0.0134119	-0.773658	-1.87251
weight.3	0.2727	VO2.3	0.0186554	-0.564315	-1.7292
weight.4	0.3425	VO2.4	0.0258703	-0.465339	-1.5872
weight.5	0.3459	VO2.5	0.0123629	-0.461049	-1.90788
weight.6	0.3742	VO2.6	0.0247528	-0.426896	-1.60638
weight.7	0.4732	VO2.7	0.0267333	-0.324955	-1.57295
weight.8	0.6656	VO2.8	0.0367222	-0.176787	-1.43507
9		9
weight.1	0.0701	VO2.1	0.0097235	-1.15428	-2.01218
weight.2	0.062	VO2.2	0.00316655	-1.20761	-2.49941
weight.3	0.1337	VO2.3	0.0108407	-0.873869	-1.96494
weight.4	0.2081	VO2.4	0.0228584	-0.681728	-1.64095
weight.5	0.2701	VO2.5	0.0147507	-0.568475	-1.83119
weight.6	0.505	VO2.6	0.0351163	-0.296709	-1.45449
weight.7	0.7884	VO2.7	0.0273056	-0.103253	-1.56375
weight.8	1.2922	VO2.8	0.0615222	0.11133	-1.21097
10		10
weight.1	0.0967	VO2.1		-1.01457
weight.2	0.1661	VO2.2	0.0122776	-0.77963	-1.91089
weight.3	0.3306	VO2.3	0.0217966	-0.480697	-1.66161
weight.4	0.513	VO2.4	0.0265789	-0.289883	-1.57546
weight.5	0.5288	VO2.5	0.0171662	-0.276709	-1.76532
weight.6	0.5861	VO2.6	0.022176	-0.232028	-1.65412
weight.7	0.6116	VO2.7	0.0233527	-0.213533	-1.63166
weight.8	1.1885	VO2.8	0.0444074	0.0749992	-1.35254
11		11
weight.1	0.0838	VO2.1	0.00328658	-1.07676	-2.48326
weight.2	0.1061	VO2.2	0.00941402	-0.974285	-2.02622
weight.3	0.2066	VO2.3	0.0311303	-0.68487	-1.50682
weight.4	0.2461	VO2.4	0.0177811	-0.608888	-1.75004
weight.5	0.256	VO2.5	0.0122573	-0.59176	-1.91161
weight.6	0.2868	VO2.6	0.0177811	-0.542421	-1.75004
weight.7	0.3113	VO2.7	0.0163158	-0.506821	-1.78739
weight.8	0.5022	VO2.8	0.0290147	-0.299123	-1.53738
12		12
weight.1	0.0821	VO2.1	0.00463855	-1.08566	-2.33362
weight.2	0.1333	VO2.2	0.00918174	-0.87517	-2.03707
weight.3	0.277	VO2.3	0.0208735	-0.55752	-1.6804
weight.4	0.3728	VO2.4	0.0212644	-0.428524	-1.67235
weight.5	0.4781	VO2.5	0.026915	-0.320481	-1.57001
weight.6	0.7343	VO2.6	0.0250097	-0.134126	-1.60189
weight.7	1.0511	VO2.7	0.0386158	0.021644	-1.41324
weight.8	1.4251	VO2.8	0.0610727	0.153845	-1.21415
13		13
weight.1	0.0816	VO2.1	0.00593955	-1.08831	-2.22625
weight.2	0.1853	VO2.2	0.0178019	-0.732125	-1.74953
weight.3	0.3976	VO2.3	0.0284437	-0.400554	-1.54601
weight.4	0.7028	VO2.4	0.039433	-0.153168	-1.40414
weight.5	0.7274	VO2.5	0.033349	-0.138227	-1.47692
weight.6	1.0073	VO2.6	0.033815	0.00315883	-1.47089
weight.7	1.2588	VO2.7	0.0431518	0.0999567	-1.365
weight.8	1.751	VO2.8	0.0683914	0.243286	-1.165
14		14
weight.1	0.0801	VO2.1	0.00632162	-1.09637	-2.19917
weight.2	0.1307	VO2.2	0.0112871	-0.883724	-1.94742
weight.3	0.249	VO2.3	0.0273674	-0.603801	-1.56277
weight.4	0.4081	VO2.4	0.0215297	-0.389233	-1.66696
weight.5	0.4081	VO2.5	0.020916	-0.389233	-1.67952
weight.6	0.5764	VO2.6	0.030623	-0.239276	-1.51395
weight.7	0.6637	VO2.7	0.0300553	-0.178028	-1.52208
weight.8	0.8473	VO2.8	0.0383913	-0.0719628	-1.41577
15		15
weight.1	0.0947	VO2.1	0.00351543	-1.02365	-2.45402
weight.2	0.1291	VO2.2	0.0107639	-0.889074	-1.96803
weight.3	0.2438	VO2.3	0.0280639	-0.612966	-1.55185
weight.4	0.425	VO2.4	0.035263	-0.371611	-1.45268
weight.5	0.4709	VO2.5	0.0211118	-0.327071	-1.67547
weight.6	0.6079	VO2.6	0.0384913	-0.216168	-1.41464
weight.7	0.7697	VO2.7	0.0393405	-0.113679	-1.40516
weight.8	1.1812	VO2.8	0.0607903	0.0723234	-1.21617
16		16
weight.1	0.0929	VO2.1	0.00596772	-1.03198	-2.22419
weight.2	0.0921	VO2.2	0.0071964	-1.03574	-2.14288
weight.3	0.104	VO2.3	0.00441546	-0.982967	-2.35502
weight.4	0.1205	VO2.4	0.00683019	-0.919013	-2.16557
weight.5	0.129	VO2.5	0.0104598	-0.88941	-1.98048
weight.6	0.1524	VO2.6	0.0152073	-0.817015	-1.81795
weight.7	0.2512	VO2.7	0.014659	-0.59998	-1.8339
weight.8	0.4634	VO2.8	0.034129	-0.334044	-1.46688
17		17
weight.1	0.0966	VO2.1	0.00743068	-1.01502	-2.12897
weight.2	0.1462	VO2.2	0.0101598	-0.835053	-1.99311
weight.3	0.2472	VO2.3	0.0162545	-0.606952	-1.78903
weight.4	0.3575	VO2.4	0.0201047	-0.446724	-1.6967
weight.5	0.3627	VO2.5	0.0176413	-0.440452	-1.75347
weight.6	0.3763	VO2.6	0.0122838	-0.424466	-1.91067
weight.7	0.4505	VO2.7	0.0228396	-0.346305	-1.64131
weight.8	0.6737	VO2.8	0.0284493	-0.171533	-1.54593
18		18
weight.1	0.0695	VO2.1	0.00483536	-1.15802	-2.31557
weight.2	0.0834	VO2.2	0.00780395	-1.07883	-2.10769
weight.3	0.1145	VO2.3	0.00634462	-0.941195	-2.19759
weight.4	0.1212	VO2.4	0.00854112	-0.916497	-2.06849
weight.5	0.116	VO2.5	0.00711178	-0.935542	-2.14802
weight.6	0.1952	VO2.6	0.0145884	-0.70952	-1.83599
weight.7	0.4861	VO2.7	0.0483663	-0.313274	-1.31546
weight.8	0.5747	VO2.8	0.0366934	-0.240559	-1.43541
19		19
weight.1	0.0764	VO2.1	0.00441295	-1.11691	-2.35527
weight.2	0.1023	VO2.2	0.0121265	-0.990124	-1.91626
weight.3	0.1854	VO2.3	0.0160506	-0.73189	-1.79451
weight.4	0.2665	VO2.4	0.0146892	-0.574303	-1.833
weight.5	0.3491	VO2.5	0.020553	-0.45705	-1.68712
weight.6	0.5054	VO2.6	0.0257783	-0.296365	-1.58875
weight.7	0.6804	VO2.7	0.0290845	-0.167236	-1.53634
weight.8	1.2072	VO2.8	0.0507802	0.0817792	-1.29431
20		20
weight.1	0.0911	VO2.1	0.00606759	-1.04048	-2.21698
weight.2	0.1272	VO2.2	0.00777663	-0.895513	-2.10921
weight.3	0.2545	VO2.3	0.0216459	-0.594312	-1.66463
weight.4	0.2726	VO2.4	0.0259996	-0.564474	-1.58503
weight.5	0.3484	VO2.5	0.0374814	-0.457922	-1.42618
weight.6	0.6719	VO2.6	0.0256978	-0.172695	-1.5901
weight.7	0.933	VO2.7	0.0355803	-0.0301184	-1.44879
weight.8	1.4102	VO2.8	0.0451573	0.149281	-1.34527
21		21
weight.1	0.0804	VO2.1	0.00586096	-1.09474	-2.23203
weight.2	0.1554	VO2.2	0.0109506	-0.808549	-1.96056
weight.3	0.3342	VO2.3	0.0195061	-0.475994	-1.70983
weight.4	0.5676	VO2.4	0.0260988	-0.245958	-1.58338
weight.5	0.5902	VO2.5	0.0234832	-0.229001	-1.62924
weight.6	0.8314	VO2.6	0.0359358	-0.08019	-1.44447
weight.7	1.0983	VO2.7	0.0265172	0.040721	-1.57647
weight.8	1.7496	VO2.8	0.068884	0.242939	-1.16188
22		22
weight.1	0.099	VO2.1	0.00681514	-1.00436	-2.16653
weight.2	0.2134	VO2.2	0.0175508	-0.670806	-1.7557
weight.3	0.4801	VO2.3	0.0260168	-0.318668	-1.58475
weight.4	0.7224	VO2.4	0.0276538	-0.141222	-1.55825
weight.5	0.832	VO2.5	0.0300144	-0.0798767	-1.52267
weight.6	1.258	VO2.6	0.0379893	0.0996806	-1.42034
weight.7	1.5876	VO2.7	0.0354649	0.200741	-1.4502
weight.8	2.3623	VO2.8	0.0626537	0.373335	-1.20305
23		23
weight.1	0.1135	VO2.1	0.00946626	-0.945004	-2.02382
weight.2	0.1698	VO2.2	0.0101017	-0.770062	-1.9956
weight.3	0.3755	VO2.3	0.0264516	-0.42539	-1.57755
weight.4	0.5206	VO2.4	0.0327987	-0.283496	-1.48414
weight.5	0.5363	VO2.5	0.0319394	-0.270592	-1.49567
weight.6	0.7331	VO2.6	0.0266054	-0.134837	-1.57503
weight.7	0.9387	VO2.7	0.0416196	-0.0274732	-1.3807
weight.8	1.6742	VO2.8	0.0612875	0.223807	-1.21263
24		24
weight.1	0.1131	VO2.1	0.00850849	-0.946537	-2.07015
weight.2	0.1975	VO2.2	0.0220244	-0.704433	-1.6571
weight.3	0.4332	VO2.3	0.0222385	-0.363312	-1.6529
weight.4	0.6296	VO2.4	0.0368075	-0.200935	-1.43406
weight.5	0.632	VO2.5		-0.199283
weight.6	0.6967	VO2.6	0.0252202	-0.156954	-1.59825
weight.7	0.6863	VO2.7	0.0158628	-0.163486	-1.79962
weight.8	0.9042	VO2.8	0.0335399	-0.0437355	-1.47444
25		25
weight.1	0.0869	VO2.1	0.00520458	-1.06098	-2.28361
weight.2	0.1657	VO2.2	0.0118631	-0.780677	-1.9258
weight.3	0.32	VO2.3	0.0220041	-0.49485	-1.6575
weight.4	0.5097	VO2.4	0.0412146	-0.292685	-1.38495
weight.5	0.5902	VO2.5	0.0342483	-0.229001	-1.46536
weight.6	0.8377	VO2.6	0.0454179	-0.0769115	-1.34277
weight.7	1.19	VO2.7	0.0466831	0.075547	-1.33084
weight.8	1.7753	VO2.8	0.0792732	0.249272	-1.10087
26		26
weight.1	0.0842	VO2.1	0.00480017	-1.07469	-2.31874
weight.2	0.1595	VO2.2	0.0096425	-0.797239	-2.01581
weight.3	0.3186	VO2.3	0.0241184	-0.496754	-1.61765
weight.4	0.5372	VO2.4	0.0283788	-0.269864	-1.54701
weight.5	0.6727	VO2.5		-0.172179
weight.6	1.0918	VO2.6	0.0470343	0.0381431	-1.32759
weight.7	1.4758	VO2.7	0.0542284	0.169028	-1.26577
weight.8	2.5486	VO2.8	0.0986467	0.406302	-1.00592
27		27
weight.1	0.1285	VO2.1	0.00675733	-0.891097	-2.17022
weight.2	0.2005	VO2.2	0.0113676	-0.697886	-1.94433
weight.3	0.5158	VO2.3	0.0197764	-0.287519	-1.70385
weight.4	0.5383	VO2.4	0.0200827	-0.268976	-1.69718
weight.5	0.5662	VO2.5	0.0313356	-0.24703	-1.50396
weight.6	0.7593	VO2.6	0.0351859	-0.119587	-1.45363
weight.7	0.7985	VO2.7	0.0173645	-0.0977251	-1.76034
weight.8	1.1279	VO2.8	0.0494246	0.0522706	-1.30606
28		28
weight.1	0.1115	VO2.1	0.00670404	-0.952725	-2.17366
weight.2	0.2079	VO2.2	0.0121412	-0.682146	-1.91574
weight.3	0.3414	VO2.3	0.0139629	-0.466736	-1.85503
weight.4	0.4475	VO2.4	0.0237888	-0.349207	-1.62363
weight.5	0.472	VO2.5	0.0173624	-0.326058	-1.76039
weight.6	0.6881	VO2.6	0.0268434	-0.162348	-1.57116
weight.7	0.7793	VO2.7	0.019448	-0.108295	-1.71112
weight.8	1.1528	VO2.8	0.059257	0.061754	-1.22726
29		29
weight.1	0.1063	VO2.1	0.00613606	-0.973467	-2.21211
weight.2	0.1629	VO2.2	0.0146185	-0.788079	-1.8351
weight.3	0.3061	VO2.3	0.0125076	-0.514137	-1.90283
weight.4	0.3176	VO2.4	0.0150847	-0.49812	-1.82146
weight.5	0.3206	VO2.5	0.0229635	-0.494036	-1.63896
weight.6	0.4387	VO2.6	0.0227629	-0.357832	-1.64277
weight.7	0.5889	VO2.7	0.0190616	-0.229958	-1.71984
weight.8	0.9586	VO2.8	0.0491681	-0.0183626	-1.30832
30		30
weight.1	0.1126	VO2.1	0.00640754	-0.948462	-2.19331
weight.2	0.2555	VO2.2	0.0180894	-0.592609	-1.74258
weight.3	0.4044	VO2.3	0.0250294	-0.393189	-1.60155
weight.4	0.5595	VO2.4	0.0136044	-0.2522	-1.86632
weight.5	0.6209	VO2.5	0.0295338	-0.206978	-1.52968
weight.6	1.0571	VO2.6	0.0338688	0.0241161	-1.4702
weight.7	1.1094	VO2.7	0.0311199	0.0450882	-1.50696
weight.8	1.6329	VO2.8	0.0658098	0.21296	-1.18171
31		31
weight.1	0.1472	VO2.1	0.00685551	-0.832092	-2.16396
weight.2	0.254	VO2.2	0.0179878	-0.595166	-1.74502
weight.3	0.4796	VO2.3	0.0260008	-0.319121	-1.58501
weight.4	0.6046	VO2.4	0.0162624	-0.218532	-1.78882
weight.5	0.6129	VO2.5	0.0288767	-0.21261	-1.53945
weight.6	0.6986	VO2.6	0.0330207	-0.155771	-1.48121
weight.7	0.8572	VO2.7	0.0148914	-0.0669178	-1.82706
weight.8	0.9841	VO2.8	0.0409512	-0.00696077	-1.38773
32		32
weight.1	0.0871	VO2.1	0.00695318	-1.05998	-2.15782
weight.2	0.1888	VO2.2	0.0135557	-0.723998	-1.86788
weight.3	0.3579	VO2.3	0.0208539	-0.446238	-1.68081
weight.4	0.4786	VO2.4	0.0311637	-0.320027	-1.50635
weight.5	0.5175	VO2.5	0.023815	-0.28609	-1.62315
weight.6	0.5802	VO2.6	0.0227723	-0.236422	-1.64259
weight.7	0.7607	VO2.7	0.0345724	-0.118787	-1.46127
weight.8	0.9316	VO2.8	0.0466485	-0.0307705	-1.33116
33		33
weight.1	0.0972	VO2.1	0.00704261	-1.01233	-2.15227
weight.2	0.1415	VO2.2	0.0121259	-0.849244	-1.91629
weight.3	0.2648	VO2.3	0.016042	-0.577082	-1.79474
weight.4	0.3037	VO2.4	0.0327039	-0.517555	-1.4854
weight.5	0.3257	VO2.5	0.0274855	-0.487182	-1.5609
weight.6	0.4644	VO2.6	0.0155737	-0.333108	-1.80761
weight.7	0.6837	VO2.7	0.016156	-0.165134	-1.79167
weight.8	0.9379	VO2.8	0.0500839	-0.0278435	-1.3003
34		34
weight.1	0.0742	VO2.1	0.00506214	-1.1296	-2.29567
weight.2	0.1058	VO2.2	0.0110802	-0.975514	-1.95545
weight.3	0.2428	VO2.3	0.015725	-0.614751	-1.80341
weight.4	0.2464	VO2.4	0.0240353	-0.608359	-1.61915
weight.5	0.2548	VO2.5	0.0125561	-0.593801	-1.90114
weight.6	0.3024	VO2.6	0.0131398	-0.519418	-1.88141
weight.7	0.4536	VO2.7	0.0300005	-0.343327	-1.52287
weight.8	0.5046	VO2.8	0.0483201	-0.297053	-1.31587
35		35
weight.1	0.0738	VO2.1	0.0049455	-1.13194	-2.30579
weight.2	0.1324	VO2.2	0.00883592	-0.878112	-2.05375
weight.3	0.2372	VO2.3	0.0103106	-0.624885	-1.98672
weight.4	0.2172	VO2.4	0.011881	-0.66314	-1.92515
weight.5	0.2421	VO2.5		-0.616005
weight.6	0.271	VO2.6	0.0125519	-0.567031	-1.90129
weight.7	0.4088	VO2.7	0.0215947	-0.388489	-1.66565
weight.8	0.5984	VO2.8	0.0665594	-0.223008	-1.17679
36		36
weight.1	0.0727	VO2.1	0.00512254	-1.13847	-2.29051
weight.2	0.1169	VO2.2	0.00896931	-0.932185	-2.04724
weight.3	0.1578	VO2.3	0.0101016	-0.801893	-1.99561
weight.4	0.1675	VO2.4	0.006426	-0.775985	-2.19206
weight.5	0.1747	VO2.5	0.00902395	-0.757707	-2.0446
weight.6	0.1979	VO2.6	0.00997348	-0.703554	-2.00115
weight.7	0.3454	VO2.7	0.0143814	-0.461678	-1.8422
weight.8	0.4849	VO2.8	0.0285595	-0.314348	-1.54425
37		37
weight.1	0.0941	VO2.1	0.00456284	-1.02641	-2.34076
weight.2	0.1267	VO2.2	0.0127229	-0.897223	-1.89541
weight.3	0.3283	VO2.3	0.0327449	-0.483729	-1.48486
weight.4	0.407	VO2.4	0.0201919	-0.390406	-1.69482
weight.5	0.5724	VO2.5	0.033298	-0.2423	-1.47758
weight.6	0.9607	VO2.6	0.0344618	-0.0174122	-1.46266
weight.7	1.0968	VO2.7	0.0404629	0.0401274	-1.39294
weight.8	1.267	VO2.8	0.0739406	0.102777	-1.13112
38		38
weight.1	0.103	VO2.1	0.00447883	-0.987163	-2.34884
weight.2	0.1677	VO2.2	0.0126838	-0.775467	-1.89675
weight.3	0.477	VO2.3	0.0207669	-0.321482	-1.68263
weight.4	0.6557	VO2.4	0.0231235	-0.183295	-1.63595
weight.5	0.6918	VO2.5		-0.160019
weight.6	1.1579	VO2.6	0.0585446	0.0636711	-1.23251
weight.7	1.2271	VO2.7	0.036355	0.08888	-1.43944
weight.8	1.7499	VO2.8	0.0473245	0.243013	-1.32491
39		39
weight.1	0.0927	VO2.1	0.00397368	-1.03292	-2.40081
weight.2	0.1507	VO2.2	0.00944358	-0.821887	-2.02486
weight.3	0.3218	VO2.3	0.0201987	-0.492414	-1.69468
weight.4	0.4586	VO2.4	0.0259721	-0.338566	-1.58549
weight.5	0.502	VO2.5	0.04236	-0.299296	-1.37304
weight.6	0.6291	VO2.6	0.0321191	-0.20128	-1.49324
weight.7	0.7929	VO2.7	0.0215146	-0.100782	-1.66727
weight.8	0.9709	VO2.8	0.0575577	-0.0128255	-1.2399
40		40
weight.1	0.0852	VO2.1	0.00660442	-1.06956	-2.18017
weight.2	0.1622	VO2.2	0.0155962	-0.789949	-1.80698
weight.3	0.2838	VO2.3	0.023463	-0.546988	-1.62962
weight.4	0.3177	VO2.4	0.0262752	-0.497983	-1.58045
weight.5	0.3261	VO2.5	0.0177621	-0.486649	-1.7505
weight.6	0.421	VO2.6	0.0234752	-0.375718	-1.62939
weight.7	0.6521	VO2.7	0.0221356	-0.185686	-1.65491
weight.8	0.8067	VO2.8	0.0437445	-0.0932879	-1.35908
41		41
weight.1	0.065	VO2.1	0.003902	-1.18709	-2.40871
weight.2	0.101	VO2.2	0.0101404	-0.995679	-1.99394
weight.3	0.175	VO2.3	0.0135074	-0.756962	-1.86943
weight.4	0.1972	VO2.4	0.0190383	-0.705093	-1.72037
weight.5	0.1972	VO2.5	0.0198976	-0.705093	-1.7012
weight.6	0.2937	VO2.6	0.0191029	-0.532096	-1.7189
weight.7	0.4635	VO2.7	0.0254668	-0.33395	-1.59403
weight.8	0.6666	VO2.8	0.0358286	-0.176135	-1.44577
42		42
weight.1	0.0805	VO2.1	0.00271522	-1.0942	-2.5662
weight.2	0.1079	VO2.2	0.00688224	-0.966979	-2.16227
weight.3	0.2362	VO2.3	0.0202687	-0.62672	-1.69317
weight.4	0.2662	VO2.4	0.0259459	-0.574792	-1.58593
weight.5	0.2638	VO2.5		-0.578725
weight.6	0.389	VO2.6	0.0207418	-0.41005	-1.68315
weight.7	0.6967	VO2.7	0.0249075	-0.156954	-1.60367
weight.8	0.7979	VO2.8	0.0452528	-0.0980515	-1.34435
43		43
weight.1	0.0729	VO2.1	0.00353856	-1.13727	-2.45117
weight.2	0.1226	VO2.2	0.0107352	-0.91151	-1.96919
weight.3	0.275	VO2.3	0.0203351	-0.560667	-1.69175
weight.4	0.2833	VO2.4	0.0206895	-0.547753	-1.68425
weight.5	0.3097	VO2.5	0.0345844	-0.509059	-1.46112
weight.6	0.473	VO2.6	0.0261924	-0.325139	-1.58182
weight.7	0.6745	VO2.7	0.0346146	-0.171018	-1.46074
weight.8	0.9332	VO2.8	0.043201	-0.0300253	-1.36451
44		44
weight.1	0.0583	VO2.1	0.0026629	-1.23433	-2.57464
weight.2	0.1059	VO2.2	0.0113547	-0.975104	-1.94482
weight.3	0.2502	VO2.3	0.00866154	-0.601713	-2.06241
weight.4	0.3529	VO2.4	0.026151	-0.452348	-1.58251
weight.5	0.438	VO2.5	0.0321987	-0.358526	-1.49216
weight.6	0.8262	VO2.6	0.0582	-0.0829148	-1.23508
weight.7	1.1204	VO2.7	0.051555	0.0493731	-1.28773
weight.8	1.5857	VO2.8	0.0845421	0.200221	-1.07293
45		45
weight.1	0.136	VO2.1	0.00926642	-0.866461	-2.03309
weight.2	0.2097	VO2.2	0.0283429	-0.678402	-1.54756
weight.3	0.3522	VO2.3	0.0200428	-0.453211	-1.69804
weight.4	0.4774	VO2.4	0.0279368	-0.321118	-1.55382
weight.5	0.5725	VO2.5	0.0324314	-0.242225	-1.48903
weight.6	0.8048	VO2.6	0.0361871	-0.094312	-1.44145
weight.7	1.1084	VO2.7	0.0469331	0.0446965	-1.32852
weight.8	1.3907	VO2.8	0.0613833	0.143233	-1.21195
46		46
weight.1	0.1381	VO2.1		-0.859806
weight.2	0.2126	VO2.2	0.0168438	-0.672437	-1.77356
weight.3	0.3943	VO2.3	0.0229505	-0.404173	-1.63921
weight.4	0.5339	VO2.4	0.0155074	-0.27254	-1.80946
weight.5	0.655	VO2.5	0.0359583	-0.183759	-1.4442
weight.6	1.1288	VO2.6	0.0677962	0.052617	-1.16879
weight.7	1.6858	VO2.7	0.0712711	0.226806	-1.14709
weight.8	2.1168	VO2.8	0.0965392	0.32568	-1.0153
47		47
weight.1	0.1838	VO2.1	0.00956081	-0.735654	-2.01951
weight.2	0.3424	VO2.2	0.0251738	-0.465466	-1.59905
weight.3	0.6136	VO2.3	0.0333232	-0.212115	-1.47725
weight.4	0.8099	VO2.4	0.0397051	-0.0915686	-1.40115
weight.5	0.8627	VO2.5	0.033106	-0.0641402	-1.48009
weight.6	1.2907	VO2.6	0.0526478	0.110825	-1.27862
weight.7	1.8692	VO2.7	0.0706007	0.271656	-1.15119
weight.8	2.3889	VO2.8	0.0933879	0.378198	-1.02971
48		48
weight.1	0.1457	VO2.1	0.00590201	-0.83654	-2.229
weight.2	0.2013	VO2.2	0.0176684	-0.696156	-1.7528
weight.3	0.3979	VO2.3	0.0162251	-0.400226	-1.78981
weight.4	0.4433	VO2.4	0.0206359	-0.353302	-1.68538
weight.5	0.5994	VO2.5	0.026279	-0.222283	-1.58039
weight.6	0.9359	VO2.6	0.053359	-0.0287706	-1.27279
weight.7	1.3392	VO2.7	0.0431589	0.126845	-1.36493
weight.8	1.966	VO2.8	0.0814413	0.293584	-1.08916
49		49
weight.1	0.1837	VO2.1	0.00949241	-0.735891	-2.02262
weight.2	0.2632	VO2.2	0.0180135	-0.579714	-1.7444
weight.3	0.4445	VO2.3	0.0419342	-0.352128	-1.37743
weight.4	0.5451	VO2.4	0.0318094	-0.263524	-1.49744
weight.5	0.5701	VO2.5	0.0197054	-0.244049	-1.70541
weight.6	0.6371	VO2.6	0.0347515	-0.195792	-1.45903
weight.7	0.8103	VO2.7	0.031501	-0.0913542	-1.50168
weight.8	0.9331	VO2.8	0.037317	-0.0300718	-1.42809
50		50
weight.1	0.1591	VO2.1	0.00639023	-0.79833	-2.19448
weight.2	0.258	VO2.2	0.0240118	-0.58838	-1.61958
weight.3	0.4982	VO2.3	0.0603817	-0.302596	-1.21909
weight.4	0.7835	VO2.4	0.0292677	-0.105961	-1.53361
weight.5	1.1611	VO2.5	0.0466588	0.0648696	-1.33107
weight.6	1.7906	VO2.6	0.08451	0.252999	-1.07309
weight.7	2.406	VO2.7	0.0849148	0.381296	-1.07102
weight.8	2.8665	VO2.8	0.114957	0.457352	-0.939465
51		51
weight.1	0.1361	VO2.1	0.00795234	-0.866142	-2.09951
weight.2	0.2055	VO2.2	0.0163903	-0.687188	-1.78541
weight.3	0.3966	VO2.3	0.0265661	-0.401647	-1.57567
weight.4	0.5023	VO2.4	0.0488424	-0.299037	-1.3112
weight.5	0.5627	VO2.5	0.0180168	-0.249723	-1.74432
weight.6	0.5908	VO2.6	0.0247959	-0.22856	-1.60562
weight.7	0.7658	VO2.7	0.0321237	-0.115885	-1.49317
weight.8	0.9979	VO2.8	0.0605402	-0.000912977	-1.21796
52		52
weight.1	0.1479	VO2.1	0.00777411	-0.830032	-2.10935
weight.2	0.271	VO2.2	0.0249591	-0.567031	-1.60277
weight.3	0.5289	VO2.3	0.0309691	-0.276626	-1.50907
weight.4	0.6931	VO2.4	0.0268601	-0.159204	-1.57089
weight.5	0.7874	VO2.5	0.0288626	-0.103805	-1.53967
weight.6	1.2351	VO2.6	0.0625487	0.0917021	-1.20378
weight.7	1.7197	VO2.7	0.0559302	0.235453	-1.25235
weight.8	2.2421	VO2.8	0.0621488	0.350655	-1.20657
53		53
weight.1	0.1652	VO2.1	0.00731527	-0.78199	-2.13577
weight.2	0.2783	VO2.2	0.0226067	-0.555487	-1.64576
weight.3	0.5351	VO2.3	0.0326959	-0.271565	-1.48551
weight.4	0.6082	VO2.4	0.0216504	-0.215954	-1.66453
weight.5	0.6161	VO2.5	0.0267254	-0.210349	-1.57308
weight.6	0.6544	VO2.6	0.0295819	-0.184157	-1.52897
weight.7	0.8488	VO2.7	0.0589608	-0.0711946	-1.22944
weight.8	1.0772	VO2.8	0.0500804	0.0322963	-1.30033
54		54
weight.1	0.0967	VO2.1	0.00428417	-1.01457	-2.36813
weight.2	0.1751	VO2.2		-0.756714
weight.3	0.4075	VO2.3	0.0270688	-0.389872	-1.56753
weight.4	0.5846	VO2.4	0.0291733	-0.233141	-1.53501
weight.5	0.7837	VO2.5	0.0385783	-0.10585	-1.41366
weight.6	1.238	VO2.6	0.0529018	0.0927206	-1.27653
weight.7	1.6975	VO2.7	0.0413989	0.22981	-1.38301
weight.8	2.1586	VO2.8	0.0734222	0.334172	-1.13417
55		55
weight.1	0.1517	VO2.1	0.0109585	-0.819014	-1.96025
weight.2	0.2697	VO2.2	0.0256209	-0.569119	-1.59141
weight.3	0.4856	VO2.3	0.0328168	-0.313721	-1.4839
weight.4	0.5851	VO2.4	0.0509005	-0.23277	-1.29328
weight.5	0.5955	VO2.5	0.0204545	-0.225118	-1.68921
weight.6	0.6476	VO2.6	0.0308627	-0.188693	-1.51057
weight.7	0.8317	VO2.7	0.0523208	-0.0800333	-1.28133
weight.8	0.981	VO2.8	0.0433863	-0.00833099	-1.36265
56		56
weight.1	0.159	VO2.1	0.00813147	-0.798603	-2.08983
weight.2	0.2823	VO2.2	0.0248071	-0.549289	-1.60542
weight.3	0.473	VO2.3	0.0351707	-0.325139	-1.45382
weight.4	0.6343	VO2.4	0.03339	-0.197705	-1.47638
weight.5	0.743	VO2.5	0.0343576	-0.129011	-1.46398
weight.6	1.0278	VO2.6	0.0487466	0.0119086	-1.31206
weight.7	1.2881	VO2.7	0.0475396	0.10995	-1.32294
weight.8	1.717	VO2.8	0.0695306	0.23477	-1.15782
57		57
weight.1	0.1435	VO2.1	0.00803359	-0.843148	-2.09509
weight.2	0.2332	VO2.2	0.0179271	-0.632271	-1.74649
weight.3	0.3425	VO2.3	0.0277695	-0.465339	-1.55643
weight.4	0.3885	VO2.4	0.026033	-0.410609	-1.58448
weight.5	0.4543	VO2.5	0.0150298	-0.342657	-1.82305
weight.6	0.61	VO2.6	0.0412197	-0.21467	-1.3849
weight.7	0.7777	VO2.7	0.056054	-0.109188	-1.25139
weight.8	1.0665	VO2.8	0.0666065	0.0279609	-1.17648
58		58
weight.1	0.1389	VO2.1	0.00920125	-0.857298	-2.03615
weight.2	0.2254	VO2.2	0.0202008	-0.647046	-1.69463
weight.3	0.4395	VO2.3	0.0356108	-0.357041	-1.44842
weight.4	0.4876	VO2.4	0.0351941	-0.311936	-1.45353
weight.5	0.5113	VO2.5		-0.291324
weight.6	0.6343	VO2.6	0.0449657	-0.197705	-1.34712
weight.7	0.8423	VO2.7	0.0569211	-0.0745332	-1.24473
weight.8	1.1088	VO2.8	0.0526194	0.0448532	-1.27885
59		59
weight.1	0.1416	VO2.1	0.00516112	-0.848937	-2.28726
weight.2	0.2187	VO2.2	0.0300447	-0.660151	-1.52223
weight.3	0.4275	VO2.3	0.0332446	-0.369064	-1.47828
weight.4	0.5862	VO2.4	0.0180922	-0.231954	-1.74251
weight.5	0.7152	VO2.5	0.0214367	-0.145572	-1.66884
weight.6	0.9602	VO2.6	0.0556605	-0.0176383	-1.25445
weight.7	1.3198	VO2.7	0.058797	0.120508	-1.23065
weight.8	1.759	VO2.8	0.0837979	0.245266	-1.07677
60		60
weight.1	0.1789	VO2.1	0.0058031	-0.74739	-2.23634
weight.2	0.3056	VO2.2	0.0239584	-0.514847	-1.62054
weight.3	0.5938	VO2.3	0.0291977	-0.22636	-1.53465
weight.4	0.6798	VO2.4		-0.167619
weight.5	0.7043	VO2.5	0.0235811	-0.152242	-1.62744
weight.6	0.8487	VO2.6	0.0450745	-0.0712458	-1.34607
weight.7	1.1013	VO2.7	0.0480501	0.0419056	-1.31831
weight.8	1.4463	VO2.8	0.0570701	0.160258	-1.24359
61		61
weight.1	0.1563	VO2.1	0.00841651	-0.806041	-2.07487
weight.2	0.2815	VO2.2	0.0229911	-0.550522	-1.63844
weight.3	0.5321	VO2.3	0.0410301	-0.274007	-1.3869
weight.4	0.6768	VO2.4	0.0375324	-0.16954	-1.42559
weight.5	0.7977	VO2.5	0.0226146	-0.0981604	-1.64561
weight.6	1.0781	VO2.6	0.051451	0.032659	-1.28861
weight.7	1.4086	VO2.7	0.0562014	0.148788	-1.25025
weight.8	1.8894	VO2.8	0.0786357	0.276324	-1.10438
62		62
weight.1	0.1473	VO2.1	0.0081249	-0.831797	-2.09018
weight.2	0.2435	VO2.2	0.0230107	-0.613501	-1.63807
weight.3	0.4207	VO2.3	0.0405339	-0.376027	-1.39218
weight.4	0.4934	VO2.4	0.0263542	-0.306801	-1.57915
weight.5	0.5288	VO2.5		-0.276709
weight.6	0.5763	VO2.6	0.0352368	-0.239351	-1.453
weight.7	0.759	VO2.7	0.0325046	-0.119758	-1.48806
weight.8	0.9207	VO2.8	0.0387195	-0.0358819	-1.41207
63		63
weight.1	0.1617	VO2.1	0.0100823	-0.79129	-1.99644
weight.2	0.2717	VO2.2	0.0219835	-0.56591	-1.6579
weight.3	0.5875	VO2.3	0.0353968	-0.230992	-1.45104
weight.4	0.6179	VO2.4	0.0329306	-0.209082	-1.4824
weight.5	0.6542	VO2.5	0.0202862	-0.184289	-1.6928
weight.6	0.7963	VO2.6	0.0512598	-0.0989233	-1.29022
weight.7	1.135	VO2.7	0.0300659	0.0549959	-1.52193
weight.8	1.3811	VO2.8	0.0533366	0.140225	-1.27297
64		64
weight.1	0.1287	VO2.1	0.00710374	-0.890421	-2.14851
weight.2	0.2361	VO2.2	0.0219804	-0.626904	-1.65796
weight.3	0.5026	VO2.3	0.028943	-0.298778	-1.53846
weight.4	0.5723	VO2.4	0.0422688	-0.242376	-1.37398
weight.5	0.5747	VO2.5	0.0154859	-0.240559	-1.81006
weight.6	0.6293	VO2.6	0.0296789	-0.201142	-1.52755
weight.7	0.7559	VO2.7	0.0426524	-0.121536	-1.37006
weight.8	0.8374	VO2.8	0.0325196	-0.077067	-1.48785
65		65
weight.1	0.1193	VO2.1	0.00848963	-0.92336	-2.07111
weight.2	0.1733	VO2.2	0.0141646	-0.761201	-1.8488
weight.3	0.4245	VO2.3	0.0336259	-0.372122	-1.47333
weight.4	0.5239	VO2.4	0.0383352	-0.280752	-1.4164
weight.5	0.7062	VO2.5	0.0296593	-0.151072	-1.52784
weight.6	1.053	VO2.6	0.050083	0.0224284	-1.30031
weight.7	1.4155	VO2.7	0.0472693	0.15091	-1.32542
weight.8	1.5907	VO2.8	0.0558096	0.201588	-1.25329
66		66
weight.1	0.1827	VO2.1	0.00768808	-0.738261	-2.11418
weight.2	0.2639	VO2.2	0.0164918	-0.578561	-1.78273
weight.3	0.2892	VO2.3	0.031073	-0.538802	-1.50762
weight.4	0.3107	VO2.4	0.0256858	-0.507659	-1.59031
weight.5	0.3853	VO2.5	0.0399929	-0.414201	-1.39802
weight.6	0.6597	VO2.6	0.0400391	-0.180654	-1.39752
weight.7	1.0266	VO2.7	0.0545764	0.0114013	-1.263
weight.8	1.2148	VO2.8	0.0450878	0.0845048	-1.34594
67		67
weight.1	0.1423	VO2.1	0.00792686	-0.846795	-2.1009
weight.2	0.2513	VO2.2	0.020287	-0.599808	-1.69278
weight.3	0.5354	VO2.3	0.031773	-0.271322	-1.49794
weight.4	0.7089	VO2.4	0.035894	-0.149415	-1.44498
weight.5	0.9117	VO2.5	0.0271476	-0.040148	-1.56627
weight.6	1.254	VO2.6	0.0572993	0.0982975	-1.24185
weight.7	1.7024	VO2.7	0.0609066	0.231062	-1.21534
weight.8	1.9456	VO2.8	0.0735767	0.289054	-1.13326
68		68
weight.1	0.1386	VO2.1	0.00673046	-0.858237	-2.17196
weight.2	0.1957	VO2.2	0.0159113	-0.708409	-1.79829
weight.3	0.4328	VO2.3	0.0186261	-0.363713	-1.72988
weight.4	0.448	VO2.4	0.0277495	-0.348722	-1.55675
weight.5	0.5142	VO2.5	0.0204407	-0.288868	-1.6895
weight.6	0.714	VO2.6	0.0319658	-0.146302	-1.49531
weight.7	0.984	VO2.7	0.0546033	-0.0070049	-1.26278
weight.8	1.1965	VO2.8	0.0509633	0.0779127	-1.29274
69		69
weight.1	0.1139	VO2.1	0.00814164	-0.943476	-2.08929
weight.2	0.2287	VO2.2	0.0204543	-0.640734	-1.68922
weight.3	0.4888	VO2.3	0.0288406	-0.310869	-1.54
weight.4	0.4879	VO2.4	0.0218736	-0.311669	-1.66008
weight.5	0.4905	VO2.5	0.0239259	-0.309361	-1.62113
weight.6	0.5696	VO2.6	0.0343266	-0.24443	-1.46437
weight.7	0.7783	VO2.7	0.0294281	-0.108853	-1.53124
weight.8	0.9424	VO2.8	0.0417365	-0.0257647	-1.37948
70		70
weight.1	0.1575	VO2.1	0.00684284	-0.802719	-2.16476
weight.2	0.2582	VO2.2	0.0212727	-0.588044	-1.67218
weight.3	0.3861	VO2.3	0.0296641	-0.4133	-1.52777
weight.4	0.4714	VO2.4	0.0409594	-0.32661	-1.38765
weight.5	0.5562	VO2.5		-0.254769
weight.6	0.808	VO2.6	0.037256	-0.0925886	-1.4288
weight.7	1.2884	VO2.7	0.05261	0.110051	-1.27893
weight.8	1.647	VO2.8	0.0453988	0.216694	-1.34296
71		71
weight.1	0.1901	VO2.1	0.0103583	-0.721018	-1.98471
weight.2	0.3152	VO2.2	0.0250792	-0.501414	-1.60069
weight.3	0.4894	VO2.3	0.0268297	-0.310336	-1.57138
weight.4	0.5249	VO2.4	0.0242569	-0.279923	-1.61516
weight.5	0.6069	VO2.5		-0.216883
weight.6	0.8742	VO2.6	0.0525129	-0.0583892	-1.27973
weight.7	1.239	VO2.7	0.0523753	0.0930713	-1.28087
weight.8	1.6532	VO2.8	0.0770903	0.218325	-1.113
72		72
weight.1	0.1167	VO2.1	0.0046884	-0.932929	-2.32898
weight.2	0.1641	VO2.2	0.0131533	-0.784891	-1.88097
weight.3	0.2637	VO2.3	0.0170796	-0.57889	-1.76752
weight.4	0.2798	VO2.4	0.0194693	-0.553152	-1.71065
weight.5	0.3336	VO2.5		-0.476774
weight.6	0.4744	VO2.6	0.0331508	-0.323855	-1.47951
weight.7	0.7377	VO2.7	0.0317054	-0.13212	-1.49887
weight.8	0.9068	VO2.8	0.0489989	-0.0424885	-1.30981
73		73
weight.1	0.1505	VO2.1	0.00912107	-0.822464	-2.03995
weight.2	0.2027	VO2.2	0.022831	-0.693146	-1.64147
weight.3	0.4258	VO2.3	0.0227691	-0.370794	-1.64265
weight.4	0.4696	VO2.4		-0.328272
weight.5	0.4716	VO2.5		-0.326426
weight.6	0.639	VO2.6	0.0329559	-0.194499	-1.48207
weight.7	0.8876	VO2.7	0.0323362	-0.0517827	-1.49031
weight.8	1.0959	VO2.8	0.042439	0.0397709	-1.37223
74		74
weight.1	0.1504	VO2.1	0.00499014	-0.822752	-2.30189
weight.2	0.175	VO2.2	0.0156142	-0.756962	-1.80648
weight.3	0.3464	VO2.3	0.0190998	-0.460422	-1.71897
weight.4	0.4962	VO2.4	0.0188457	-0.304343	-1.72479
weight.5	0.7469	VO2.5		-0.126738
weight.6	1.1139	VO2.6	0.0463628	0.0468462	-1.33383
weight.7	1.3536	VO2.7	0.0627665	0.13149	-1.20227
weight.8	1.4225	VO2.8	0.044334	0.153052	-1.35326
75		75
weight.1	0.1442	VO2.1	0.0113699	-0.841035	-1.94424
weight.2	0.2311	VO2.2	0.0249025	-0.6362	-1.60376
weight.3	0.3987	VO2.3	0.0216809	-0.399354	-1.66392
weight.4	0.4555	VO2.4	0.0368308	-0.341512	-1.43379
weight.5	0.5041	VO2.5	0.0321098	-0.297483	-1.49336
weight.6	0.8595	VO2.6	0.0472516	-0.0657541	-1.32558
weight.7	1.1995	VO2.7	0.0417903	0.0790003	-1.37892
weight.8	1.483	VO2.8	0.0752958	0.171141	-1.12323
76		76
weight.1	0.1544	VO2.1	0.0117193	-0.811353	-1.9311
weight.2	0.2145	VO2.2	0.0191979	-0.668573	-1.71675
weight.3	0.3273	VO2.3	0.0231891	-0.485054	-1.63472
weight.4	0.4276	VO2.4	0.0269335	-0.368962	-1.56971
weight.5	0.63	VO2.5	0.0266586	-0.200659	-1.57416
weight.6	0.8496	VO2.6	0.0479555	-0.0707855	-1.31916
weight.7	1.1231	VO2.7	0.0711759	0.0504184	-1.14767
weight.8	1.3894	VO2.8	0.0734376	0.142827	-1.13408
77		77
weight.1	0.1746	VO2.1	0.0108729	-0.757956	-1.96365
weight.2	0.2826	VO2.2	0.0234665	-0.548828	-1.62955
weight.3	0.4983	VO2.3	0.0234755	-0.302509	-1.62939
weight.4	0.5294	VO2.4	0.0258185	-0.276216	-1.58807
weight.5	0.6221	VO2.5	0.0324581	-0.20614	-1.48868
weight.6	0.9581	VO2.6	0.0598005	-0.0185892	-1.22329
weight.7	1.4366	VO2.7	0.064734	0.157336	-1.18887
weight.8	1.7309	VO2.8	0.0640333	0.238272	-1.19359
78		78
weight.1	0.1387	VO2.1	0.007103	-0.857924	-2.14856
weight.2	0.2035	VO2.2	0.0279808	-0.691436	-1.55314
weight.3	0.3952	VO2.3	0.0470764	-0.403183	-1.3272
weight.4	0.4608	VO2.4	0.0243197	-0.336488	-1.61404
weight.5	0.4892	VO2.5	0.0305938	-0.310514	-1.51437
weight.6	0.6427	VO2.6	0.0383158	-0.191992	-1.41662
weight.7	1.023	VO2.7	0.0607229	0.00987563	-1.21665
weight.8	1.3058	VO2.8	0.0754299	0.115877	-1.12246
79		79
weight.1	0.1164	VO2.1	0.00648814	-0.934047	-2.18788
weight.2	0.2017	VO2.2	0.0271265	-0.695294	-1.56661
weight.3	0.4446	VO2.3	0.0247258	-0.352031	-1.60685
weight.4	0.4824	VO2.4	0.0305592	-0.316593	-1.51486
weight.5	0.5187	VO2.5		-0.285084
weight.6	0.7567	VO2.6	0.0475822	-0.121076	-1.32256
weight.7	1.1229	VO2.7	0.0451018	0.0503411	-1.34581
weight.8	1.4156	VO2.8	0.0694402	0.150941	-1.15839
80		80
weight.1	0.1061	VO2.1	0.00572317	-0.974285	-2.24236
weight.2	0.1263	VO2.2	0.0178859	-0.898597	-1.74749
weight.3	0.2406	VO2.3	0.0231885	-0.618704	-1.63473
weight.4	0.2466	VO2.4	0.0179021	-0.608007	-1.7471
weight.5	0.242	VO2.5	0.0250758	-0.616185	-1.60074
weight.6	0.3571	VO2.6	0.0318889	-0.44721	-1.49636
weight.7	0.6203	VO2.7	0.0344784	-0.207398	-1.46245
weight.8	0.7899	VO2.8	0.0362592	-0.102428	-1.44058
81		81
weight.1	0.1448	VO2.1	0.00898726	-0.839231	-2.04637
weight.2	0.2199	VO2.2	0.0248674	-0.657775	-1.60437
weight.3	0.4279	VO2.3	0.0252167	-0.368658	-1.59831
weight.4	0.4551	VO2.4	0.0277124	-0.341893	-1.55733
weight.5	0.5225	VO2.5	0.0368706	-0.281914	-1.43332
weight.6	0.8105	VO2.6	0.0378845	-0.091247	-1.42154
weight.7	1.2402	VO2.7	0.0551619	0.0934917	-1.25836
weight.8	1.5567	VO2.8	0.0564085	0.192205	-1.24866
82		82
weight.1	0.1809	VO2.1	0.00965299	-0.742561	-2.01534
weight.2	0.2762	VO2.2	0.0196143	-0.558776	-1.70743
weight.3	0.5232	VO2.3	0.0280565	-0.281332	-1.55197
weight.4	0.584	VO2.4	0.0252471	-0.233587	-1.59779
weight.5	0.6215	VO2.5	0.0217411	-0.206559	-1.66272
weight.6	0.9254	VO2.6	0.0517799	-0.0336705	-1.28584
weight.7	1.4131	VO2.7	0.0570644	0.150173	-1.24363
weight.8	1.6144	VO2.8	0.0660228	0.208011	-1.18031
83		83
weight.1	0.0999	VO2.1	0.00798498	-1.00043	-2.09773
weight.2	0.1176	VO2.2	0.0118757	-0.929593	-1.92534
weight.3	0.2722	VO2.3	0.0225409	-0.565112	-1.64703
weight.4	0.2794	VO2.4	0.0236208	-0.553774	-1.62671
weight.5	0.2969	VO2.5		-0.52739
weight.6	0.4376	VO2.6	0.0307817	-0.358923	-1.51171
weight.7	0.7556	VO2.7	0.0413092	-0.121708	-1.38395
weight.8	0.8927	VO2.8	0.044288	-0.0492945	-1.35371
84		84
weight.1	0.1608	VO2.1	0.0105201	-0.793714	-1.97798
weight.2	0.2798	VO2.2	0.0206381	-0.553152	-1.68533
weight.3	0.49	VO2.3	0.0175949	-0.309804	-1.75461
weight.4	0.527	VO2.4	0.0267871	-0.278189	-1.57208
weight.5	0.6283	VO2.5	0.0371608	-0.201833	-1.42991
weight.6	0.8445	VO2.6	0.0428029	-0.0734003	-1.36853
weight.7	0.9193	VO2.7	0.0806731	-0.0365427	-1.09327
weight.8	0.9136	VO2.8	0.0221058	-0.0392439	-1.65549
85		85
weight.1	0.1563	VO2.1	0.0112778	-0.806041	-1.94777
weight.2	0.272	VO2.2	0.0224701	-0.565431	-1.6484
weight.3	0.5258	VO2.3	0.0427112	-0.279179	-1.36946
weight.4	0.6085	VO2.4	0.0319004	-0.215739	-1.4962
weight.5	0.8126	VO2.5		-0.0901232
weight.6	1.221	VO2.6	0.051614	0.0867157	-1.28723
weight.7	1.86119	VO2.7	0.0373469	0.269791	-1.42774
weight.8	2.0962	VO2.8	0.073163	0.321433	-1.13571
86		86
weight.1	0.0962	VO2.1	0.00594127	-1.01682	-2.22612
weight.2	0.1533	VO2.2	0.0128035	-0.814458	-1.89267
weight.3	0.3436	VO2.3	0.0266499	-0.463947	-1.5743
weight.4	0.4059	VO2.4	0.0238268	-0.391581	-1.62294
weight.5	0.5034	VO2.5	0.0303523	-0.298087	-1.51781
weight.6	0.7002	VO2.6	0.0439971	-0.154778	-1.35658
weight.7	1.0598	VO2.7	0.0544595	0.0252239	-1.26393
weight.8	1.1376	VO2.8	0.0334406	0.0559896	-1.47573
87		87
weight.1	0.1444	VO2.1	0.00756281	-0.840433	-2.12132
weight.2	0.2356	VO2.2	0.0201211	-0.627825	-1.69635
weight.3	0.5748	VO2.3	0.0311841	-0.240483	-1.50607
weight.4	0.5888	VO2.4	0.0277157	-0.230032	-1.55727
weight.5	0.5782	VO2.5		-0.237922
weight.6	0.6551	VO2.6	0.0329382	-0.183692	-1.4823
weight.7	1.0311	VO2.7	0.0595634	0.0133008	-1.22502
weight.8	1.4467	VO2.8	0.0675171	0.160378	-1.17059
88		88
weight.1	0.1126	VO2.1	0.00674814	-0.948462	-2.17082
weight.2	0.205	VO2.2	0.0147533	-0.688246	-1.83111
weight.3	0.3866	VO2.3	0.0230941	-0.412738	-1.6365
weight.4	0.4335	VO2.4	0.0320091	-0.363011	-1.49473
weight.5	0.586	VO2.5	0.0283608	-0.232102	-1.54728
weight.6	0.9375	VO2.6	0.0494401	-0.0280287	-1.30592
weight.7	1.3386	VO2.7	0.0649782	0.126651	-1.18723
weight.8	1.6535	VO2.8	0.0731148	0.218404	-1.13599
89		89
weight.1	0.1536	VO2.1	0.0071624	-0.813609	-2.14494
weight.2	0.2425	VO2.2	0.0200539	-0.615288	-1.6978
weight.3	0.3509	VO2.3	0.0248888	-0.454817	-1.604
weight.4	0.3609	VO2.4	0.0206728	-0.442613	-1.6846
weight.5	0.3939	VO2.5	0.0196547	-0.404614	-1.70653
weight.6	0.5227	VO2.6	0.0347529	-0.281747	-1.45901
weight.7	0.755	VO2.7	0.0620582	-0.122053	-1.2072
weight.8	1.043	VO2.8	0.0739637	0.0182843	-1.13098

## Sheet: Log transformation
initial_weight	initial_length	weight.1	weight.2	weight.3	weight.4	weight.5	weight.6	weight.7	weight.8	VO2.1	VO2.2	VO2.3	VO2.4	VO2.5	VO2.6	VO2.7	VO2.8	Log W1	Log W2	Log W3	Log W4	Log W5	Log W6	Log W7	Log W8	LogVO2 1	LogVO2 2	LogVO2 3	LogVO2 4	LogVO2 5	LogVO2 6	LogVO2 7	LogVO2 8
0.0854	9.15	0.0905	0.1148	0.1497	0.2153	0.2541	0.3589	0.5506	0.824	0.00631082	0.0080775	0.0167333	0.0239352	0.0293737	0.0222944	0.0301122	0.0427533	-1.04335	-0.940058	-0.824778	-0.666956	-0.594995	-0.445027	-0.259164	-0.0840728	-2.19991	-2.09272	-1.77642	-1.62096	-1.53204	-1.6518	-1.52126	-1.36903
0.0846	9.02	0.0908	0.1374	0.2623	0.4391	0.4511	0.5493	0.8015	1.3709	0.00699301	0.011417	0.0269093	0.0271145	0.0120012	0.0216947	0.0386738	0.0686095	-1.04191	-0.862013	-0.581202	-0.357437	-0.345727	-0.26019	-0.0960965	0.137006	-2.15534	-1.94245	-1.5701	-1.5668	-1.92078	-1.66365	-1.41258	-1.16362
0.0716	8.62	0.0766	0.1559	0.3273	0.5519	0.6322	0.7444	0.9555	1.2382	0.00655793	0.0149583	0.0194985	0.0340021	0.0582152	0.0230077	0.036224	0.0775639	-1.11577	-0.807154	-0.485054	-0.25814	-0.199146	-0.128194	-0.0197693	0.0927908	-2.18323	-1.82512	-1.71	-1.46849	-1.23496	-1.63813	-1.441	-1.11034
0.0842	9.02	0.0916	0.153	0.2681	0.3957	0.4108	0.577	0.8225	1.3563	0.00794807	0.0122233	0.0343872	0.0231681	0.0342673	0.0324482	0.040788	0.0541715	-1.0381	-0.815309	-0.571703	-0.402634	-0.38637	-0.238824	-0.0848641	0.132356	-2.09974	-1.91281	-1.4636	-1.63511	-1.46512	-1.48881	-1.38947	-1.26623
0.0618	7.62	0.067	0.1086	0.3469	0.3781	0.3816	0.4519	0.5917	0.859	0.00812997	0.00695122	0.0165275	0.0161179	0.0218996	0.0242021	0.0204171	0.0298144	-1.17393	-0.96417	-0.459796	-0.422393	-0.418392	-0.344958	-0.227898	-0.0660068	-2.08991	-2.15794	-1.78179	-1.79269	-1.65956	-1.61615	-1.69001	-1.52557
0.0689	8.52	0.0843	0.137	0.2821	0.4258	0.4279	0.4583	0.6068	0.9694	0.00509002	0.0128481	0.0139941	0.0199181	0.0379346	0.0223561	0.0334652	0.0377933	-1.07417	-0.863279	-0.549597	-0.370794	-0.368658	-0.33885	-0.216954	-0.013497	-2.29328	-1.89116	-1.85406	-1.70075	-1.42096	-1.6506	-1.47541	-1.42259
0.0825	8.65	0.1068	0.1767	0.3378	0.5027	0.5263	0.6237	0.6891	0.8779	0.00401098	0.0194342	0.0291992	0.0287445	0.0299977	0.0195299	0.0280213	0.0388834	-0.971429	-0.752763	-0.47134	-0.298691	-0.278767	-0.205024	-0.161718	-0.056555	-2.39675	-1.71143	-1.53463	-1.54145	-1.52291	-1.7093	-1.55251	-1.41024
0.0833	8.84	0.0929	0.1684	0.2727	0.3425	0.3459	0.3742	0.4732	0.6656		0.0134119	0.0186554	0.0258703	0.0123629	0.0247528	0.0267333	0.0367222	-1.03198	-0.773658	-0.564315	-0.465339	-0.461049	-0.426896	-0.324955	-0.176787		-1.87251	-1.7292	-1.5872	-1.90788	-1.60638	-1.57295	-1.43507
0.062	7.93	0.0701	0.062	0.1337	0.2081	0.2701	0.505	0.7884	1.2922	0.0097235	0.00316655	0.0108407	0.0228584	0.0147507	0.0351163	0.0273056	0.0615222	-1.15428	-1.20761	-0.873869	-0.681728	-0.568475	-0.296709	-0.103253	0.11133	-2.01218	-2.49941	-1.96494	-1.64095	-1.83119	-1.45449	-1.56375	-1.21097
0.0788	8.24	0.0967	0.1661	0.3306	0.513	0.5288	0.5861	0.6116	1.1885		0.0122776	0.0217966	0.0265789	0.0171662	0.022176	0.0233527	0.0444074	-1.01457	-0.77963	-0.480697	-0.289883	-0.276709	-0.232028	-0.213533	0.0749992		-1.91089	-1.66161	-1.57546	-1.76532	-1.65412	-1.63166	-1.35254
0.0712	7.73	0.0838	0.1061	0.2066	0.2461	0.256	0.2868	0.3113	0.5022	0.00328658	0.00941402	0.0311303	0.0177811	0.0122573	0.0177811	0.0163158	0.0290147	-1.07676	-0.974285	-0.68487	-0.608888	-0.59176	-0.542421	-0.506821	-0.299123	-2.48326	-2.02622	-1.50682	-1.75004	-1.91161	-1.75004	-1.78739	-1.53738
0.0688	7.8	0.0821	0.1333	0.277	0.3728	0.4781	0.7343	1.0511	1.4251	0.00463855	0.00918174	0.0208735	0.0212644	0.026915	0.0250097	0.0386158	0.0610727	-1.08566	-0.87517	-0.55752	-0.428524	-0.320481	-0.134126	0.021644	0.153845	-2.33362	-2.03707	-1.6804	-1.67235	-1.57001	-1.60189	-1.41324	-1.21415
0.0735	8.6	0.0816	0.1853	0.3976	0.7028	0.7274	1.0073	1.2588	1.751	0.00593955	0.0178019	0.0284437	0.039433	0.033349	0.033815	0.0431518	0.0683914	-1.08831	-0.732125	-0.400554	-0.153168	-0.138227	0.00315883	0.0999567	0.243286	-2.22625	-1.74953	-1.54601	-1.40414	-1.47692	-1.47089	-1.365	-1.165
0.069	7.73	0.0801	0.1307	0.249	0.4081	0.4081	0.5764	0.6637	0.8473	0.00632162	0.0112871	0.0273674	0.0215297	0.020916	0.030623	0.0300553	0.0383913	-1.09637	-0.883724	-0.603801	-0.389233	-0.389233	-0.239276	-0.178028	-0.0719628	-2.19917	-1.94742	-1.56277	-1.66696	-1.67952	-1.51395	-1.52208	-1.41577
0.0875	8	0.0947	0.1291	0.2438	0.425	0.4709	0.6079	0.7697	1.1812	0.00351543	0.0107639	0.0280639	0.035263	0.0211118	0.0384913	0.0393405	0.0607903	-1.02365	-0.889074	-0.612966	-0.371611	-0.327071	-0.216168	-0.113679	0.0723234	-2.45402	-1.96803	-1.55185	-1.45268	-1.67547	-1.41464	-1.40516	-1.21617
0.0783	8.13	0.0896	0.1052	0.1398	0.1643	0.164	0.2035	0.3014	0.4279	0.00410093	0.00867761	0.0234981	0.0124063	0.0103488	0.0182337	0.0177316	0.0325309	-1.04769	-0.977984	-0.854493	-0.784362	-0.785156	-0.691436	-0.520857	-0.368658	-2.38712	-2.0616	-1.62897	-1.90636	-1.98511	-1.73912	-1.75125	-1.4877
0.0777	7.85	0.0929	0.0921	0.104	0.1205	0.129	0.1524	0.2512	0.4634	0.00596772	0.0071964	0.00441546	0.00683019	0.0104598	0.0152073	0.014659	0.034129	-1.03198	-1.03574	-0.982967	-0.919013	-0.88941	-0.817015	-0.59998	-0.334044	-2.22419	-2.14288	-2.35502	-2.16557	-1.98048	-1.81795	-1.8339	-1.46688
0.0801	9	0.0966	0.1462	0.2472	0.3575	0.3627	0.3763	0.4505	0.6737	0.00743068	0.0101598	0.0162545	0.0201047	0.0176413	0.0122838	0.0228396	0.0284493	-1.01502	-0.835053	-0.606952	-0.446724	-0.440452	-0.424466	-0.346305	-0.171533	-2.12897	-1.99311	-1.78903	-1.6967	-1.75347	-1.91067	-1.64131	-1.54593
0.0662	7.57	0.0695	0.0834	0.1145	0.1212	0.116	0.1952	0.4861	0.5747	0.00483536	0.00780395	0.00634462	0.00854112	0.00711178	0.0145884	0.0483663	0.0366934	-1.15802	-1.07883	-0.941195	-0.916497	-0.935542	-0.70952	-0.313274	-0.240559	-2.31557	-2.10769	-2.19759	-2.06849	-2.14802	-1.83599	-1.31546	-1.43541
0.0638	8.07	0.0764	0.1023	0.1854	0.2665	0.3491	0.5054	0.6804	1.2072	0.00441295	0.0121265	0.0160506	0.0146892	0.020553	0.0257783	0.0290845	0.0507802	-1.11691	-0.990124	-0.73189	-0.574303	-0.45705	-0.296365	-0.167236	0.0817792	-2.35527	-1.91626	-1.79451	-1.833	-1.68712	-1.58875	-1.53634	-1.29431
0.0773	8.88	0.0911	0.1272	0.2545	0.2726	0.3484	0.6719	0.933	1.4102	0.00606759	0.00777663	0.0216459	0.0259996	0.0374814	0.0256978	0.0355803	0.0451573	-1.04048	-0.895513	-0.594312	-0.564474	-0.457922	-0.172695	-0.0301184	0.149281	-2.21698	-2.10921	-1.66463	-1.58503	-1.42618	-1.5901	-1.44879	-1.34527
0.095	8.81	0.1065	0.1396	0.2396	0.3501	0.3539	0.4186	0.4838	0.556	0.00518151	0.0112592	0.0196933	0.0233722		0.0125679	0.0195582	0.0253647	-0.97265	-0.855115	-0.620513	-0.455808	-0.451119	-0.378201	-0.315334	-0.254925	-2.28554	-1.94849	-1.70568	-1.6313		-1.90074	-1.70867	-1.59577
0.0624	8.71	0.0804	0.1554	0.3342	0.5676	0.5902	0.8314	1.0983	1.7496	0.00586096	0.0109506	0.0195061	0.0260988	0.0234832	0.0359358	0.0265172	0.068884	-1.09474	-0.808549	-0.475994	-0.245958	-0.229001	-0.08019	0.040721	0.242939	-2.23203	-1.96056	-1.70983	-1.58338	-1.62924	-1.44447	-1.57647	-1.16188
0.0939	8.4	0.099	0.2134	0.4801	0.7224	0.832	1.258	1.5876	2.3623	0.00681514	0.0175508	0.0260168	0.0276538	0.0300144	0.0379893	0.0354649	0.0626537	-1.00436	-0.670806	-0.318668	-0.141222	-0.0798767	0.0996806	0.200741	0.373335	-2.16653	-1.7557	-1.58475	-1.55825	-1.52267	-1.42034	-1.4502	-1.20305
0.0949	8.88	0.1135	0.1698	0.3755	0.5206	0.5363	0.7331	0.9387	1.6742	0.00946626	0.0101017	0.0264516	0.0327987	0.0319394	0.0266054	0.0416196	0.0612875	-0.945004	-0.770062	-0.42539	-0.283496	-0.270592	-0.134837	-0.0274732	0.223807	-2.02382	-1.9956	-1.57755	-1.48414	-1.49567	-1.57503	-1.3807	-1.21263
0.1009	8.83	0.1131	0.1975	0.4332	0.6296	0.632	0.6967	0.6863	0.9042	0.00850849	0.0220244	0.0222385	0.0368075		0.0252202	0.0158628	0.0335399	-0.946537	-0.704433	-0.363312	-0.200935	-0.199283	-0.156954	-0.163486	-0.0437355	-2.07015	-1.6571	-1.6529	-1.43406		-1.59825	-1.79962	-1.47444
0.0769	8.77	0.0869	0.1657	0.32	0.5097	0.5902	0.8377	1.19	1.7753	0.00520458	0.0118631	0.0220041	0.0412146	0.0342483	0.0454179	0.0466831	0.0792732	-1.06098	-0.780677	-0.49485	-0.292685	-0.229001	-0.0769115	0.075547	0.249272	-2.28361	-1.9258	-1.6575	-1.38495	-1.46536	-1.34277	-1.33084	-1.10087
0.0765	8.6	0.0842	0.1595	0.3186	0.5372	0.6727	1.0918	1.4758	2.5486	0.00480017	0.0096425	0.0241184	0.0283788		0.0470343	0.0542284	0.0986467	-1.07469	-0.797239	-0.496754	-0.269864	-0.172179	0.0381431	0.169028	0.406302	-2.31874	-2.01581	-1.61765	-1.54701		-1.32759	-1.26577	-1.00592
0.1069	10.08	0.1285	0.2005	0.5158	0.5383	0.5662	0.7593	0.7985	1.1279	0.00675733	0.0113676	0.0197764	0.0200827	0.0313356	0.0351859	0.0173645	0.0494246	-0.891097	-0.697886	-0.287519	-0.268976	-0.24703	-0.119587	-0.0977251	0.0522706	-2.17022	-1.94433	-1.70385	-1.69718	-1.50396	-1.45363	-1.76034	-1.30606
0.0921	9.39	0.1115	0.2079	0.3414	0.4475	0.472	0.6881	0.7793	1.1528	0.00670404	0.0121412	0.0139629	0.0237888	0.0173624	0.0268434	0.019448	0.059257	-0.952725	-0.682146	-0.466736	-0.349207	-0.326058	-0.162348	-0.108295	0.061754	-2.17366	-1.91574	-1.85503	-1.62363	-1.76039	-1.57116	-1.71112	-1.22726
0.0846	9.24	0.1063	0.1629	0.3061	0.3176	0.3206	0.4387	0.5889	0.9586	0.00613606	0.0146185	0.0125076	0.0150847	0.0229635	0.0227629	0.0190616	0.0491681	-0.973467	-0.788079	-0.514137	-0.49812	-0.494036	-0.357832	-0.229958	-0.0183626	-2.21211	-1.8351	-1.90283	-1.82146	-1.63896	-1.64277	-1.71984	-1.30832
0.0756	9.24	0.1126	0.2555	0.4044	0.5595	0.6209	1.0571	1.1094	1.6329	0.00640754	0.0180894	0.0250294	0.0136044	0.0295338	0.0338688	0.0311199	0.0658098	-0.948462	-0.592609	-0.393189	-0.2522	-0.206978	0.0241161	0.0450882	0.21296	-2.19331	-1.74258	-1.60155	-1.86632	-1.52968	-1.4702	-1.50696	-1.18171
0.1277	9.09	0.1472	0.254	0.4796	0.6046	0.6129	0.6986	0.8572	0.9841	0.00685551	0.0179878	0.0260008	0.0162624	0.0288767	0.0330207	0.0148914	0.0409512	-0.832092	-0.595166	-0.319121	-0.218532	-0.21261	-0.155771	-0.0669178	-0.00696077	-2.16396	-1.74502	-1.58501	-1.78882	-1.53945	-1.48121	-1.82706	-1.38773
0.0644	8.72	0.0871	0.1888	0.3579	0.4786	0.5175	0.5802	0.7607	0.9316	0.00695318	0.0135557	0.0208539	0.0311637	0.023815	0.0227723	0.0345724	0.0466485	-1.05998	-0.723998	-0.446238	-0.320027	-0.28609	-0.236422	-0.118787	-0.0307705	-2.15782	-1.86788	-1.68081	-1.50635	-1.62315	-1.64259	-1.46127	-1.33116
0.0818	8.77	0.0972	0.1415	0.2648	0.3037	0.3257	0.4644	0.6837	0.9379	0.00704261	0.0121259	0.016042	0.0327039	0.0274855	0.0155737		0.0500839	-1.01233	-0.849244	-0.577082	-0.517555	-0.487182	-0.333108	-0.165134	-0.0278435	-2.15227	-1.91629	-1.79474	-1.4854	-1.5609	-1.80761		-1.3003
0.0681	8.57	0.0742	0.1058	0.2428	0.2464	0.2548	0.3024	0.4536	0.5046	0.00506214	0.0110802	0.015725	0.0240353	0.0125561	0.0131398	0.0300005	0.0483201	-1.1296	-0.975514	-0.614751	-0.608359	-0.593801	-0.519418	-0.343327	-0.297053	-2.29567	-1.95545	-1.80341	-1.61915	-1.90114	-1.88141	-1.52287	-1.31587
0.0653	8.14	0.0738	0.1324	0.2372	0.2172	0.2421	0.271	0.4088	0.5984	0.0049455	0.00883592	0.0103106	0.011881		0.0125519	0.0215947	0.0665594	-1.13194	-0.878112	-0.624885	-0.66314	-0.616005	-0.567031	-0.388489	-0.223008	-2.30579	-2.05375	-1.98672	-1.92515		-1.90129	-1.66565	-1.17679
0.0656	8.05	0.0727	0.1169	0.1578	0.1675	0.1747	0.1979	0.3454	0.4849	0.00512254	0.00896931	0.0101016	0.006426	0.00902395	0.00997348	0.0143814	0.0285595	-1.13847	-0.932185	-0.801893	-0.775985	-0.757707	-0.703554	-0.461678	-0.314348	-2.29051	-2.04724	-1.99561	-2.19206	-2.0446	-2.00115	-1.8422	-1.54425
0.0795	8.8	0.0941	0.1267	0.3283	0.407	0.5724	0.9607	1.0968	1.267	0.00456284	0.0127229	0.0327449	0.0201919	0.033298	0.0344618	0.0404629	0.0739406	-1.02641	-0.897223	-0.483729	-0.390406	-0.2423	-0.0174122	0.0401274	0.102777	-2.34076	-1.89541	-1.48486	-1.69482	-1.47758	-1.46266	-1.39294	-1.13112
0.0915	8.44	0.103	0.1677	0.477	0.6557	0.6918	1.1579	1.2271	1.7499	0.00447883	0.0126838	0.0207669	0.0231235		0.0585446	0.036355	0.0473245	-0.987163	-0.775467	-0.321482	-0.183295	-0.160019	0.0636711	0.08888	0.243013	-2.34884	-1.89675	-1.68263	-1.63595		-1.23251	-1.43944	-1.32491
0.0772	8.46	0.0927	0.1507	0.3218	0.4586	0.502	0.6291	0.7929	0.9709	0.00397368	0.00944358	0.0201987	0.0259721	0.04236	0.0321191	0.0215146	0.0575577	-1.03292	-0.821887	-0.492414	-0.338566	-0.299296	-0.20128	-0.100782	-0.0128255	-2.40081	-2.02486	-1.69468	-1.58549	-1.37304	-1.49324	-1.66727	-1.2399
0.0705	8.11	0.0852	0.1622	0.2838	0.3177	0.3261	0.421	0.6521	0.8067	0.00660442	0.0155962	0.023463	0.0262752	0.0177621	0.0234752	0.0221356	0.0437445	-1.06956	-0.789949	-0.546988	-0.497983	-0.486649	-0.375718	-0.185686	-0.0932879	-2.18017	-1.80698	-1.62962	-1.58045	-1.7505	-1.62939	-1.65491	-1.35908
0.05	7.51	0.065	0.101	0.175	0.1972	0.1972	0.2937	0.4635	0.6666	0.003902	0.0101404	0.0135074	0.0190383	0.0198976	0.0191029	0.0254668	0.0358286	-1.18709	-0.995679	-0.756962	-0.705093	-0.705093	-0.532096	-0.33395	-0.176135	-2.40871	-1.99394	-1.86943	-1.72037	-1.7012	-1.7189	-1.59403	-1.44577
0.0773	7.73	0.0805	0.1079	0.2362	0.2662	0.2638	0.389	0.6967	0.7979	0.00271522	0.00688224	0.0202687	0.0259459		0.0207418	0.0249075	0.0452528	-1.0942	-0.966979	-0.62672	-0.574792	-0.578725	-0.41005	-0.156954	-0.0980515	-2.5662	-2.16227	-1.69317	-1.58593		-1.68315	-1.60367	-1.34435
0.0557	7.53	0.0729	0.1226	0.275	0.2833	0.3097	0.473	0.6745	0.9332	0.00353856	0.0107352	0.0203351	0.0206895	0.0345844	0.0261924	0.0346146	0.043201	-1.13727	-0.91151	-0.560667	-0.547753	-0.509059	-0.325139	-0.171018	-0.0300253	-2.45117	-1.96919	-1.69175	-1.68425	-1.46112	-1.58182	-1.46074	-1.36451
0.0481	7.71	0.0583	0.1059	0.2502	0.3529	0.438	0.8262	1.1204	1.5857	0.0026629	0.0113547	0.00866154	0.026151	0.0321987	0.0582	0.051555	0.0845421	-1.23433	-0.975104	-0.601713	-0.452348	-0.358526	-0.0829148	0.0493731	0.200221	-2.57464	-1.94482	-2.06241	-1.58251	-1.49216	-1.23508	-1.28773	-1.07293
0.1187	10.4	0.136	0.2097	0.3522	0.4774	0.5725	0.8048	1.1084	1.3907	0.00926642	0.0283429	0.0200428	0.0279368	0.0324314	0.0361871	0.0469331	0.0613833	-0.866461	-0.678402	-0.453211	-0.321118	-0.242225	-0.094312	0.0446965	0.143233	-2.03309	-1.54756	-1.69804	-1.55382	-1.48903	-1.44145	-1.32852	-1.21195
0.1054	10.15	0.1381	0.2126	0.3943	0.5339	0.655	1.1288	1.6858	2.1168		0.0168438	0.0229505	0.0155074	0.0359583	0.0677962	0.0712711	0.0965392	-0.859806	-0.672437	-0.404173	-0.27254	-0.183759	0.052617	0.226806	0.32568		-1.77356	-1.63921	-1.80946	-1.4442	-1.16879	-1.14709	-1.0153
0.1286	10.89	0.1838	0.3424	0.6136	0.8099	0.8627	1.2907	1.8692	2.3889	0.00956081	0.0251738	0.0333232	0.0397051	0.033106	0.0526478	0.0706007	0.0933879	-0.735654	-0.465466	-0.212115	-0.0915686	-0.0641402	0.110825	0.271656	0.378198	-2.01951	-1.59905	-1.47725	-1.40115	-1.48009	-1.27862	-1.15119	-1.02971
0.1153	10.29	0.1457	0.2013	0.3979	0.4433	0.5994	0.9359	1.3392	1.966	0.00590201	0.0176684	0.0162251	0.0206359	0.026279	0.053359	0.0431589	0.0814413	-0.83654	-0.696156	-0.400226	-0.353302	-0.222283	-0.0287706	0.126845	0.293584	-2.229	-1.7528	-1.78981	-1.68538	-1.58039	-1.27279	-1.36493	-1.08916
0.1353	10.54	0.1837	0.2632	0.4445	0.5451	0.5701	0.6371	0.8103	0.9331	0.00949241	0.0180135	0.0419342	0.0318094	0.0197054	0.0347515	0.031501	0.037317	-0.735891	-0.579714	-0.352128	-0.263524	-0.244049	-0.195792	-0.0913542	-0.0300718	-2.02262	-1.7444	-1.37743	-1.49744	-1.70541	-1.45903	-1.50168	-1.42809
0.1257	10.43	0.1591	0.258	0.4982	0.7835	1.1611	1.7906	2.406	2.8665	0.00639023	0.0240118	0.0603817	0.0292677	0.0466588	0.08451	0.0849148	0.114957	-0.79833	-0.58838	-0.302596	-0.105961	0.0648696	0.252999	0.381296	0.457352	-2.19448	-1.61958	-1.21909	-1.53361	-1.33107	-1.07309	-1.07102	-0.939465
0.1267	10.59	0.1361	0.2055	0.3966	0.5023	0.5627	0.5908	0.7658	0.9979	0.00795234	0.0163903	0.0265661	0.0488424	0.0180168	0.0247959	0.0321237	0.0605402	-0.866142	-0.687188	-0.401647	-0.299037	-0.249723	-0.22856	-0.115885	-0.000912977	-2.09951	-1.78541	-1.57567	-1.3112	-1.74432	-1.60562	-1.49317	-1.21796
0.1192	10.8	0.1479	0.271	0.5289	0.6931	0.7874	1.2351	1.7197	2.2421	0.00777411	0.0249591	0.0309691	0.0268601	0.0288626	0.0625487	0.0559302	0.0621488	-0.830032	-0.567031	-0.276626	-0.159204	-0.103805	0.0917021	0.235453	0.350655	-2.10935	-1.60277	-1.50907	-1.57089	-1.53967	-1.20378	-1.25235	-1.20657
0.1261	10.45	0.1652	0.2783	0.5351	0.6082	0.6161	0.6544	0.8488	1.0772	0.00731527	0.0226067	0.0326959	0.0216504	0.0267254	0.0295819	0.0589608	0.0500804	-0.78199	-0.555487	-0.271565	-0.215954	-0.210349	-0.184157	-0.0711946	0.0322963	-2.13577	-1.64576	-1.48551	-1.66453	-1.57308	-1.52897	-1.22944	-1.30033
0.0893	9.55	0.0967	0.1751	0.4075	0.5846	0.7837	1.238	1.6975	2.1586	0.00428417		0.0270688	0.0291733	0.0385783	0.0529018	0.0413989	0.0734222	-1.01457	-0.756714	-0.389872	-0.233141	-0.10585	0.0927206	0.22981	0.334172	-2.36813		-1.56753	-1.53501	-1.41366	-1.27653	-1.38301	-1.13417
0.1269	10.59	0.1517	0.2697	0.4856	0.5851	0.5955	0.6476	0.8317	0.981	0.0109585	0.0256209	0.0328168	0.0509005	0.0204545	0.0308627	0.0523208	0.0433863	-0.819014	-0.569119	-0.313721	-0.23277	-0.225118	-0.188693	-0.0800333	-0.00833099	-1.96025	-1.59141	-1.4839	-1.29328	-1.68921	-1.51057	-1.28133	-1.36265
0.1285	10.26	0.1581	0.1867	0.2717	0.2978	0.3158	0.3624	0.4687	0.6404	0.00819932	0.0240733	0.0268861	0.0110376	0.0194719	0.0286876	0.0442815	0.0376449	-0.801068	-0.728856	-0.56591	-0.526075	-0.500588	-0.440812	-0.329105	-0.193549	-2.08622	-1.61847	-1.57047	-1.95713	-1.71059	-1.54231	-1.35378	-1.42429
0.1282	10.16	0.159	0.2823	0.473	0.6343	0.743	1.0278	1.2881	1.717	0.00813147	0.0248071	0.0351707	0.03339	0.0343576	0.0487466	0.0475396	0.0695306	-0.798603	-0.549289	-0.325139	-0.197705	-0.129011	0.0119086	0.10995	0.23477	-2.08983	-1.60542	-1.45382	-1.47638	-1.46398	-1.31206	-1.32294	-1.15782
0.1385	10.39	0.1435	0.2332	0.3425	0.3885	0.4543	0.61	0.7777	1.0665	0.00803359	0.0179271	0.0277695	0.026033	0.0150298	0.0412197	0.056054	0.0666065	-0.843148	-0.632271	-0.465339	-0.410609	-0.342657	-0.21467	-0.109188	0.0279609	-2.09509	-1.74649	-1.55643	-1.58448	-1.82305	-1.3849	-1.25139	-1.17648
0.1125	10.19	0.1389	0.2254	0.4395	0.4876	0.5113	0.6343	0.8423	1.1088	0.00920125	0.0202008	0.0356108	0.0351941		0.0449657	0.0569211	0.0526194	-0.857298	-0.647046	-0.357041	-0.311936	-0.291324	-0.197705	-0.0745332	0.0448532	-2.03615	-1.69463	-1.44842	-1.45353		-1.34712	-1.24473	-1.27885
0.1141	10.15	0.1416	0.2187	0.4275	0.5862	0.7152	0.9602	1.3198	1.759	0.00516112	0.0300447	0.0332446	0.0180922	0.0214367	0.0556605	0.058797	0.0837979	-0.848937	-0.660151	-0.369064	-0.231954	-0.145572	-0.0176383	0.120508	0.245266	-2.28726	-1.52223	-1.47828	-1.74251	-1.66884	-1.25445	-1.23065	-1.07677
0.1331	10.21	0.1789	0.3056	0.5938	0.6798	0.7043	0.8487	1.1013	1.4463	0.0058031	0.0239584	0.0291977		0.0235811	0.0450745	0.0480501	0.0570701	-0.74739	-0.514847	-0.22636	-0.167619	-0.152242	-0.0712458	0.0419056	0.160258	-2.23634	-1.62054	-1.53465		-1.62744	-1.34607	-1.31831	-1.24359
0.1228	10.57	0.1563	0.2815	0.5321	0.6768	0.7977	1.0781	1.4086	1.8894	0.00841651	0.0229911	0.0410301	0.0375324	0.0226146	0.051451	0.0562014	0.0786357	-0.806041	-0.550522	-0.274007	-0.16954	-0.0981604	0.032659	0.148788	0.276324	-2.07487	-1.63844	-1.3869	-1.42559	-1.64561	-1.28861	-1.25025	-1.10438
0.1271	10.66	0.1473	0.2435	0.4207	0.4934	0.5288	0.5763	0.759	0.9207	0.0081249	0.0230107	0.0405339	0.0263542		0.0352368	0.0325046	0.0387195	-0.831797	-0.613501	-0.376027	-0.306801	-0.276709	-0.239351	-0.119758	-0.0358819	-2.09018	-1.63807	-1.39218	-1.57915		-1.453	-1.48806	-1.41207
0.092	10.09	0.1617	0.2717	0.5875	0.6179	0.6542	0.7963	1.135	1.3811	0.0100823	0.0219835	0.0353968	0.0329306	0.0202862	0.0512598	0.0300659	0.0533366	-0.79129	-0.56591	-0.230992	-0.209082	-0.184289	-0.0989233	0.0549959	0.140225	-1.99644	-1.6579	-1.45104	-1.4824	-1.6928	-1.29022	-1.52193	-1.27297
0.0977	9.2	0.1287	0.2361	0.5026	0.5723	0.5747	0.6293	0.7559	0.8374	0.00710374	0.0219804	0.028943	0.0422688	0.0154859	0.0296789	0.0426524	0.0325196	-0.890421	-0.626904	-0.298778	-0.242376	-0.240559	-0.201142	-0.121536	-0.077067	-2.14851	-1.65796	-1.53846	-1.37398	-1.81006	-1.52755	-1.37006	-1.48785
0.1193	9.1	0.1193	0.1733	0.4245	0.5239	0.7062	1.053	1.4155	1.5907	0.00848963	0.0141646	0.0336259	0.0383352	0.0296593	0.050083	0.0472693	0.0558096	-0.92336	-0.761201	-0.372122	-0.280752	-0.151072	0.0224284	0.15091	0.201588	-2.07111	-1.8488	-1.47333	-1.4164	-1.52784	-1.30031	-1.32542	-1.25329
0.09	10.76	0.1827	0.2639	0.2892	0.3107	0.3853	0.6597	1.0266	1.2148	0.00768808	0.0164918	0.031073	0.0256858	0.0399929	0.0400391	0.0545764	0.0450878	-0.738261	-0.578561	-0.538802	-0.507659	-0.414201	-0.180654	0.0114013	0.0845048	-2.11418	-1.78273	-1.50762	-1.59031	-1.39802	-1.39752	-1.263	-1.34594
0.08	9.37	0.1423	0.2513	0.5354	0.7089	0.9117	1.254	1.7024	1.9456	0.00792686	0.020287	0.031773	0.035894	0.0271476	0.0572993	0.0609066	0.0735767	-0.846795	-0.599808	-0.271322	-0.149415	-0.040148	0.0982975	0.231062	0.289054	-2.1009	-1.69278	-1.49794	-1.44498	-1.56627	-1.24185	-1.21534	-1.13326
0.0817	9.24	0.1386	0.1957	0.4328	0.448	0.5142	0.714	0.984	1.1965	0.00673046	0.0159113	0.0186261	0.0277495	0.0204407	0.0319658	0.0546033	0.0509633	-0.858237	-0.708409	-0.363713	-0.348722	-0.288868	-0.146302	-0.0070049	0.0779127	-2.17196	-1.79829	-1.72988	-1.55675	-1.6895	-1.49531	-1.26278	-1.29274
0.0953	9.37	0.1139	0.2287	0.4888	0.4879	0.4905	0.5696	0.7783	0.9424	0.00814164	0.0204543	0.0288406	0.0218736	0.0239259	0.0343266	0.0294281	0.0417365	-0.943476	-0.640734	-0.310869	-0.311669	-0.309361	-0.24443	-0.108853	-0.0257647	-2.08929	-1.68922	-1.54	-1.66008	-1.62113	-1.46437	-1.53124	-1.37948
0.1237	9.83	0.1575	0.2582	0.3861	0.4714	0.5562	0.808	1.2884	1.647	0.00684284	0.0212727	0.0296641	0.0409594		0.037256	0.05261	0.0453988	-0.802719	-0.588044	-0.4133	-0.32661	-0.254769	-0.0925886	0.110051	0.216694	-2.16476	-1.67218	-1.52777	-1.38765		-1.4288	-1.27893	-1.34296
0.1523	10.27	0.1901	0.3152	0.4894	0.5249	0.6069	0.8742	1.239	1.6532	0.0103583	0.0250792	0.0268297	0.0242569		0.0525129	0.0523753	0.0770903	-0.721018	-0.501414	-0.310336	-0.279923	-0.216883	-0.0583892	0.0930713	0.218325	-1.98471	-1.60069	-1.57138	-1.61516		-1.27973	-1.28087	-1.113
0.0899	9.11	0.1167	0.1641	0.2637	0.2798	0.3336	0.4744	0.7377	0.9068	0.0046884	0.0131533	0.0170796	0.0194693		0.0331508	0.0317054	0.0489989	-0.932929	-0.784891	-0.57889	-0.553152	-0.476774	-0.323855	-0.13212	-0.0424885	-2.32898	-1.88097	-1.76752	-1.71065		-1.47951	-1.49887	-1.30981
0.1067	9.48	0.1505	0.2027	0.4258	0.4696	0.4716	0.639	0.8876	1.0959	0.00912107	0.022831	0.0227691			0.0329559	0.0323362	0.042439	-0.822464	-0.693146	-0.370794	-0.328272	-0.326426	-0.194499	-0.0517827	0.0397709	-2.03995	-1.64147	-1.64265			-1.48207	-1.49031	-1.37223
0.1146	9.75	0.1504	0.175	0.3464	0.4962	0.7469	1.1139	1.3536	1.4225	0.00499014	0.0156142	0.0190998	0.0188457		0.0463628	0.0627665	0.044334	-0.822752	-0.756962	-0.460422	-0.304343	-0.126738	0.0468462	0.13149	0.153052	-2.30189	-1.80648	-1.71897	-1.72479		-1.33383	-1.20227	-1.35326
0.0945	9.97	0.1442	0.2311	0.3987	0.4555	0.5041	0.8595	1.1995	1.483	0.0113699	0.0249025	0.0216809	0.0368308	0.0321098	0.0472516	0.0417903	0.0752958	-0.841035	-0.6362	-0.399354	-0.341512	-0.297483	-0.0657541	0.0790003	0.171141	-1.94424	-1.60376	-1.66392	-1.43379	-1.49336	-1.32558	-1.37892	-1.12323
0.1043	9.77	0.1544	0.2145	0.3273	0.4276	0.63	0.8496	1.1231	1.3894	0.0117193	0.0191979	0.0231891	0.0269335	0.0266586	0.0479555	0.0711759	0.0734376	-0.811353	-0.668573	-0.485054	-0.368962	-0.200659	-0.0707855	0.0504184	0.142827	-1.9311	-1.71675	-1.63472	-1.56971	-1.57416	-1.31916	-1.14767	-1.13408
0.0879	9.49	0.1746	0.2826	0.4983	0.5294	0.6221	0.9581	1.4366	1.7309	0.0108729	0.0234665	0.0234755	0.0258185	0.0324581	0.0598005	0.064734	0.0640333	-0.757956	-0.548828	-0.302509	-0.276216	-0.20614	-0.0185892	0.157336	0.238272	-1.96365	-1.62955	-1.62939	-1.58807	-1.48868	-1.22329	-1.18887	-1.19359
0.0981	9.88	0.1387	0.2035	0.3952	0.4608	0.4892	0.6427	1.023	1.3058	0.007103	0.0279808	0.0470764	0.0243197	0.0305938	0.0383158	0.0607229	0.0754299	-0.857924	-0.691436	-0.403183	-0.336488	-0.310514	-0.191992	0.00987563	0.115877	-2.14856	-1.55314	-1.3272	-1.61404	-1.51437	-1.41662	-1.21665	-1.12246
0.0616	9.45	0.1164	0.2017	0.4446	0.4824	0.5187	0.7567	1.1229	1.4156	0.00648814	0.0271265	0.0247258	0.0305592		0.0475822	0.0451018	0.0694402	-0.934047	-0.695294	-0.352031	-0.316593	-0.285084	-0.121076	0.0503411	0.150941	-2.18788	-1.56661	-1.60685	-1.51486		-1.32256	-1.34581	-1.15839
0.0692	9.12	0.1061	0.1263	0.2406	0.2466	0.242	0.3571	0.6203	0.7899	0.00572317	0.0178859	0.0231885	0.0179021	0.0250758	0.0318889	0.0344784	0.0362592	-0.974285	-0.898597	-0.618704	-0.608007	-0.616185	-0.44721	-0.207398	-0.102428	-2.24236	-1.74749	-1.63473	-1.7471	-1.60074	-1.49636	-1.46245	-1.44058
0.1043	9.36	0.1317	0.1821	0.2419	0.2634	0.2672	0.3545	0.4615	0.5349	0.00612289	0.0101043	0.0161198	0.011953	0.0125431	0.0227588	0.0207181	0.0348061	-0.880414	-0.73969	-0.616364	-0.579384	-0.573164	-0.450384	-0.335828	-0.271727	-2.21304	-1.99549	-1.79264	-1.92252	-1.9016	-1.64285	-1.68365	-1.45834
0.0911	9.82	0.1448	0.2199	0.4279	0.4551	0.5225	0.8105	1.2402	1.5567	0.00898726	0.0248674	0.0252167	0.0277124	0.0368706	0.0378845	0.0551619	0.0564085	-0.839231	-0.657775	-0.368658	-0.341893	-0.281914	-0.091247	0.0934917	0.192205	-2.04637	-1.60437	-1.59831	-1.55733	-1.43332	-1.42154	-1.25836	-1.24866
0.1118	9.62	0.1809	0.2762	0.5232	0.584	0.6215	0.9254	1.4131	1.6144	0.00965299	0.0196143	0.0280565	0.0252471	0.0217411	0.0517799	0.0570644	0.0660228	-0.742561	-0.558776	-0.281332	-0.233587	-0.206559	-0.0336705	0.150173	0.208011	-2.01534	-1.70743	-1.55197	-1.59779	-1.66272	-1.28584	-1.24363	-1.18031
0.0837	8.99	0.0999	0.1176	0.2722	0.2794	0.2969	0.4376	0.7556	0.8927	0.00798498	0.0118757	0.0225409	0.0236208		0.0307817	0.0413092	0.044288	-1.00043	-0.929593	-0.565112	-0.553774	-0.52739	-0.358923	-0.121708	-0.0492945	-2.09773	-1.92534	-1.64703	-1.62671		-1.51171	-1.38395	-1.35371
0.1216	9.58	0.1608	0.2798	0.49	0.527	0.6283	0.8445	0.9193	0.9136	0.0105201	0.0206381	0.0175949	0.0267871	0.0371608	0.0428029	0.0806731	0.0221058	-0.793714	-0.553152	-0.309804	-0.278189	-0.201833	-0.0734003	-0.0365427	-0.0392439	-1.97798	-1.68533	-1.75461	-1.57208	-1.42991	-1.36853	-1.09327	-1.65549
0.1223	9.54	0.1563	0.272	0.5258	0.6085	0.8126	1.221	1.86119	2.0962	0.0112778	0.0224701	0.0427112	0.0319004		0.051614	0.0373469	0.073163	-0.806041	-0.565431	-0.279179	-0.215739	-0.0901232	0.0867157	0.269791	0.321433	-1.94777	-1.6484	-1.36946	-1.4962		-1.28723	-1.42774	-1.13571
0.1011	8.93	0.1079	0.1432	0.2066	0.2195	0.227	0.333	0.4776	0.5429	0.00776045		0.0150838	0.0184343	0.0119429	0.0251877	0.0454108	0.0358649	-0.966979	-0.844057	-0.68487	-0.658565	-0.643974	-0.477556	-0.320936	-0.26528	-2.11011		-1.82149	-1.73437	-1.92289	-1.59881	-1.34284	-1.44533
0.0839	8.5	0.0962	0.1533	0.3436	0.4059	0.5034	0.7002	1.0598	1.1376	0.00594127	0.0128035	0.0266499	0.0238268	0.0303523	0.0439971	0.0544595	0.0334406	-1.01682	-0.814458	-0.463947	-0.391581	-0.298087	-0.154778	0.0252239	0.0559896	-2.22612	-1.89267	-1.5743	-1.62294	-1.51781	-1.35658	-1.26393	-1.47573
0.1251	9.86	0.1444	0.2356	0.5748	0.5888	0.5782	0.6551	1.0311	1.4467	0.00756281	0.0201211	0.0311841	0.0277157		0.0329382	0.0595634	0.0675171	-0.840433	-0.627825	-0.240483	-0.230032	-0.237922	-0.183692	0.0133008	0.160378	-2.12132	-1.69635	-1.50607	-1.55727		-1.4823	-1.22502	-1.17059
0.1218	9.34	0.1491	0.1871	0.2637	0.2915	0.3095	0.3851	0.5299	0.6213	0.00857433	0.00791448	0.0207117	0.0159466	0.0132147	0.0229861	0.0464406	0.0281261	-0.826522	-0.727926	-0.57889	-0.535361	-0.509339	-0.414426	-0.275806	-0.206699	-2.0668	-2.10158	-1.68378	-1.79733	-1.87894	-1.63853	-1.3331	-1.55089
0.0821	9.26	0.1126	0.205	0.3866	0.4335	0.586	0.9375	1.3386	1.6535	0.00674814	0.0147533	0.0230941	0.0320091	0.0283608	0.0494401	0.0649782	0.0731148	-0.948462	-0.688246	-0.412738	-0.363011	-0.232102	-0.0280287	0.126651	0.218404	-2.17082	-1.83111	-1.6365	-1.49473	-1.54728	-1.30592	-1.18723	-1.13599
0.1197	10.09	0.1536	0.2425	0.3509	0.3609	0.3939	0.5227	0.755	1.043	0.0071624	0.0200539	0.0248888	0.0206728	0.0196547	0.0347529	0.0620582	0.0739637	-0.813609	-0.615288	-0.454817	-0.442613	-0.404614	-0.281747	-0.122053	0.0182843	-2.14494	-1.6978	-1.604	-1.6846	-1.70653	-1.45901	-1.2072	-1.13098

## Sheet: b and a
	b	std b	GR total	a	std a
	0.783602	0.154079	5.78927	-1.24464	0.10512
	0.718559	0.163454	10.07	-1.36834	0.0915458
	0.747701	0.142634	10.8318	-1.30346	0.075869
	0.682592	0.115495	9.86198	-1.29954	0.0640761
	0.569979	0.0803431	8.4435	-1.49869	0.0495911
	0.794098	0.135133	7.49958	-1.33682	0.0775784
	0.80813	0.227829	5.15717	-1.34953	0.11308
	0.785114	0.199883	4.40335	-1.30902	0.0918183
	0.762094	0.112957	12.4526	-1.31601	0.0795957
	0.649821	0.121607	8.06471	-1.43484	0.0453145
	0.928119	0.200858	3.56631	-1.23998	0.127865
	0.792994	0.0833676	11.6844	-1.37057	0.0473792
	0.682272	0.0828319	14.6131	-1.36574	0.0413395
	0.66574	0.0894362	6.84145	-1.37259	0.0493925
	0.92212	0.143658	8.19505	-1.24739	0.0764098
	0.990579	0.23423	2.69691	-1.12371	0.174966
	1.03242	0.140073	2.84869	-1.14936	0.114072
	0.6973	0.0976674	4.26723	-1.42631	0.0547729
	1.05275	0.0772805	5.19219	-1.09945	0.0619029
	0.723774	0.104303	10.5722	-1.366	0.0682439
	0.748332	0.128776	10.3426	-1.32115	0.0725928
	0.708812	0.230256	3.01476	-1.43507	0.139722
	0.7014	0.0770806	14.8294	-1.42983	0.0409583
	0.594445	0.0673826	16.3297	-1.46817	0.0317505
	0.713486	0.0792724	9.8219	-1.35831	0.0385267
	0.579528	0.194236	4.99621	-1.42798	0.0873588
	0.850547	0.0768507	13.878	-1.28394	0.0402264
	0.835189	0.0597005	20.906	-1.34388	0.03426
	0.793776	0.142606	5.55531	-1.43208	0.060054
	0.782779	0.133653	6.67072	-1.4376	0.0644627
	0.766663	0.160652	5.72705	-1.38892	0.0899239
	0.717846	0.142043	9.64413	-1.44709	0.06272
	0.656323	0.240675	4.06104	-1.4923	0.0959002
	0.738061	0.0738258	6.92554	-1.3616	0.0378432
	0.601626	0.224139	6.17798	-1.42763	0.130773
	0.926552	0.19742	4.14324	-1.1983	0.136136
	1.09938	0.199478	5.07743	-1.15624	0.139121
	0.802553	0.148512	4.04991	-1.40424	0.114933
	0.79882	0.142886	8.90314	-1.31899	0.0768824
	0.798292	0.0932519	11.4209	-1.43439	0.0449142
	0.968023	0.166974	6.76684	-1.2856	0.0883532
	0.669929	0.136574	6.04879	-1.36009	0.0798745
	0.833557	0.128919	6.61099	-1.24472	0.0955382
	1.02226	0.170624	6.36557	-1.22615	0.105602
	0.89857	0.146833	8.42936	-1.23717	0.0918973
	0.965065	0.12789	18.7136	-1.23971	0.0811248
	0.646371	0.124227	6.58981	-1.33854	0.0557219
	0.804331	0.130629	10.2343	-1.32893	0.046188
	0.796858	0.0734865	8.56949	-1.34906	0.0265526
	0.860941	0.124514	8.92391	-1.36772	0.0560652
	0.730067	0.218612	2.91391	-1.36455	0.0838952
	0.798011	0.161233	12.155	-1.30896	0.0700269
	0.834935	0.181579	4.52293	-1.30212	0.0765908
	0.69364	0.115365	10.114	-1.39015	0.0466822
	0.941285	0.185564	3.94327	-1.3047	0.0695781
	0.851026	0.0964681	15.2305	-1.38874	0.0424663
	0.701448	0.198025	3.90479	-1.30791	0.0779638
	0.922061	0.359835	2.179	-1.18697	0.195466
	0.759315	0.115085	6.9991	-1.32933	0.043979
	1.00143	0.17795	4.59433	-1.20302	0.0813528
	0.799943	0.0947683	4.98766	-1.23712	0.040045
	0.835683	0.232951	8.1588	-1.33336	0.0989246
	0.891749	0.166064	5.06029	-1.38512	0.0576353
	0.738827	0.122021	7.92021	-1.35076	0.0456959
	0.700023	0.172291	3.75036	-1.33381	0.0714806
	0.640637	0.171447	5.38652	-1.39474	0.0638596
	0.766781	0.193909	3.93329	-1.35392	0.0780544
	0.668292	0.0887913	8.80972	-1.3505	0.0413625
	0.778686	0.216624	4.03511	-1.27132	0.0980583
	0.747975	0.0975625	9.0518	-1.36614	0.0396449
	0.863791	0.119794	5.45197	-1.33924	0.0536282
	0.676484	0.10627	5.19566	-1.37703	0.0484438
	0.697474	0.150756	6.7551	-1.35613	0.0628137
	0.85194	0.0836411	5.49748	-1.30172	0.0304741
	0.996934	0.128075	4.83597	-1.22602	0.067958
	0.5984	0.153261	4.48695	-1.40272	0.0723329
	0.847346	0.129391	6.04151	-1.38976	0.0583729
	0.660214	0.110535	6.63166	-1.30347	0.0481264
	0.794529	0.0854765	5.71336	-1.26385	0.0375624
	0.77565	0.0923677	6.3668	-1.32189	0.0352919
	0.836235	0.19572	6.0104	-1.21048	0.0885267
	0.7618	0.128985	7.97251	-1.28927	0.0587019
	0.715163	0.192921	4.60347	-1.27163	0.12091
	1.10399	0.148609	2.18679	-1.21259	0.0872225
	0.670276	0.109688	6.96478	-1.32874	0.0478632
	0.824486	0.101589	5.66019	-1.3556	0.0377894
	0.736502	0.0640595	5.66853	-1.27291	0.0393185
	0.770205	0.226289	3.34399	-1.34994	0.0812308
	0.584014	0.110511	8.86528	-1.36456	0.0461013
	1.09719	0.122205	2.87965	-1.07678	0.0712854
	0.765536	0.112833	7.7324	-1.32359	0.0589337
	0.892592	0.0833425	6.44193	-1.28584	0.0337394
	1.10717	0.225089	2.26214	-1.19241	0.122893
	0.853589	0.0585311	9.7748	-1.29035	0.0277158
	1.17122	0.126676	4.13597	-1.12313	0.0584226

## Sheet: SL, LW, CI vs t
		shell length
		1	2	3	4	5	6	7	8	9	10	11	12	13	14	15	16	17	18	19	20	21	22	23	24	25	26	27	28	29	30	31	32	33	34	35	36	37	38	39	40	41	42	43	44	45	46	47	48
Day 7	7	9.39	9.34	9.02	9.53	7.9		8.91	9.11	9.13	8.02		8.64	7.94	8.06	8.88	8.01	8.23	8.29	7.87	9.26	7.82	8.39	9.31	9.22	9.27	8.86	9.4	9.27	9.14	8.65	10.62	9.77	9.97	10.01	9.76	9.22	9.01	8.63	8.62	8.56			8.91	9	8.97	8.04		8.04
Day 21	21	10.21	10.99	11.76	11.66	9.93		12.03	11.35	11.87	8.53		11.36	9.98	9.99	11.69	10.04	9.84	9.47	8.75	11.49	8.9	9.33	10.94	10.61	11.81	12.7	11.81	11.78	11.48	11	12.32	12.72	11.87	12.92	12.15	11.79	10.78	10.15	11.11	10.08	10.83		11.53	10.74	11.66	9.56		9.61
Day 42	42	11.33	13.65	15.05	13.9	14.63		14.94	14.68	13.99	11.25		14.74	13.05	12.88	15.65	12.94	12.86	10.41	9.03	13.87	10.27	12.23	14.07	13.32	15.64	17.07	15.39	15.68	14.51	14.04	17.82	15.2	14.95	15.08	15.82	14.88	13.78	13.65	13.6	11.28	15.33		16.98	14.18	14.26	11.56		12.86
Day 63	63	13.05	16.6	18.56	16.16	14.95		17.55	17.05	15.25	13.11		17.31	13.78	14.53	19.68	16.17	15.8	11.11	9.59	15.98	10.5	13.89	14.49	15.65	19.05	20.19	17.49	18.34	17.72	18.25	18.4	16.98	15.32	18.06	17.81	17.05	14.81	13.96	14.311	11.93	16.77		19.49	16.86	14.89	12.59		13.45
Day 84	84	14.11	17.1	19.8	16.45	15.07		17.6	17.57	15.54	14.76		17.39	13.65	16.54	19.82	16.3	16.68	11.57	9.81	16.21	10.65	15.72	16.08	15.65	19.04	21.49	17.7	18.41	18.75	20	18.38	17.03	15.29	18.33	17.67	17.16	15.1	13.98	13.99	11.91	19.32		20	17.36	15.01	12.59		13.63
Day 105	105	15.81	18.16	20.62	18.28	15.82		17.72	18.51	15.77	18.3		18.35	14.52	19.07	22.09	18.24	18.04	12.2	10.66	16.23	13.18	17.88	20.08	16.32	21.67	24.63	19.79	18.68	21.48	24.07	20.38	19.64	17.12	22.55	18.48	17.92	17.29	14.78	14.312	12.16	22.62		23.31	18.75	16.5	14.62		15.46
Day 119	119	18.58	20.5	22.46	20.42	16.9		19.51	18.94	17.2	21.2		18.33	14.73	21.48	23.75	18.92	19.15	14.03	12.86	17.06	17.71	19.62	22.32	16.98	23.15	26	22.07	18.58	23.65	25.09	20.44	20.29	19.02	22.61	19.73	19.39	19.52	17.11	16.64	15.02	23.45		23.08	20.14	19.18	16.85		19.47
Day 147	147	21.57	25.09	24.76	24.41	19.79		23.4	20.83	19.65	24.86		23.88	18.43	24.32	27.27	21.28	23.09	16.67	16.72	20.14	19.32	24.36	26.8	17.95	27.46	30.24	26.45	20.54	28.14	30.86	23.71	23.48	22.52	26.04	21.34	21.64	22.57	17.82	19.63	17.54	25.74		27.21	22.09	20.97	19.92		20.77
		Live weight (g)
Day 7	7	0.0905	0.0908	0.0766	0.0916	0.067		0.0843	0.1068	0.0929	0.0701		0.0967	0.0838	0.0821	0.0816	0.0801	0.0947	0.0896	0.0929	0.0966	0.0695	0.0764	0.0911	0.1065	0.0804	0.099	0.1135	0.1131	0.0869	0.0842	0.1285	0.1115	0.1063	0.1126	0.1472	0.0871	0.0972	0.0742	0.0738	0.0727	0.0941		0.103	0.0927	0.0852	0.065		0.0805
Day 21	21	0.1148	0.1374	0.1559	0.153	0.1086		0.137	0.1767	0.1684	0.062		0.1661	0.1061	0.1333	0.1853	0.1307	0.1291	0.1052	0.0921	0.1462	0.0834	0.1023	0.1272	0.1396	0.1554	0.2134	0.1698	0.1975	0.1657	0.1595	0.2005	0.2079	0.1629	0.2555	0.254	0.1888	0.1415	0.1058	0.1324	0.1169	0.1267		0.1677	0.1507	0.1622	0.101		0.1079
Day 42	42	0.1497	0.2623	0.3273	0.2681	0.3469		0.2821	0.3378	0.2727	0.1337		0.3306	0.2066	0.277	0.3976	0.249	0.2438	0.1398	0.104	0.2472	0.1145	0.1854	0.2545	0.2396	0.3342	0.4801	0.3755	0.4332	0.32	0.3186	0.5158	0.3414	0.3061	0.4044	0.4796	0.3579	0.2648	0.2428	0.2372	0.1578	0.3283		0.477	0.3218	0.2838	0.175		0.2362
Day 63	63	0.2153	0.4391	0.5519	0.3957	0.3781		0.4258	0.5027	0.3425	0.2081		0.513	0.2461	0.3728	0.7028	0.4081	0.425	0.1643	0.1205	0.3575	0.1212	0.2665	0.2726	0.3501	0.5676	0.7224	0.5206	0.6296	0.5097	0.5372	0.5383	0.4475	0.3176	0.5595	0.6046	0.4786	0.3037	0.2464	0.2172	0.1675	0.407		0.6557	0.4586	0.3177	0.1972		0.2662
Day 84	84	0.2541	0.4511	0.6322	0.4108	0.3816		0.4279	0.5263	0.3459	0.2701		0.5288	0.256	0.4781	0.7274	0.4081	0.4709	0.164	0.129	0.3627	0.116	0.3491	0.3484	0.3539	0.5902	0.832	0.5363	0.632	0.5902	0.6727	0.5662	0.472	0.3206	0.6209	0.6129	0.5175	0.3257	0.2548	0.2421	0.1747	0.5724		0.6918	0.502	0.3261	0.1972		0.2638
Day 105	105	0.3589	0.5493	0.7444	0.577	0.4519		0.4583	0.6237	0.3742	0.505		0.5861	0.2868	0.7343	1.0073	0.5764	0.6079	0.2035	0.1524	0.3763	0.1952	0.5054	0.6719	0.4186	0.8314	1.258	0.7331	0.6967	0.8377	1.0918	0.7593	0.6881	0.4387	1.0571	0.6986	0.5802	0.4644	0.3024	0.271	0.1979	0.9607		1.1579	0.6291	0.421	0.2937		0.389
Day 119	119	0.5506	0.8015	0.9555	0.8225	0.5917		0.6068	0.6891	0.4732	0.7884		0.6116	0.3113	1.0511	1.2588	0.6637	0.7697	0.3014	0.2512	0.4505	0.4861	0.6804	0.933	0.4838	1.0983	1.5876	0.9387	0.6863	1.19	1.4758	0.7985	0.7793	0.5889	1.1094	0.8572	0.7607	0.6837	0.4536	0.4088	0.3454	1.0968		1.2271	0.7929	0.6521	0.4635		0.6967
Day 147	147	0.824	1.3709	1.2382	1.3563	0.859		0.9694	0.8779	0.6656	1.2922		1.1885	0.5022	1.4251	1.751	0.8473	1.1812	0.4279	0.4634	0.6737	0.5747	1.2072	1.4102	0.556	1.7496	2.3623	1.6742	0.9042	1.7753	2.5486	1.1279	1.1528	0.9586	1.6329	0.9841	0.9316	0.9379	0.5046	0.5984	0.4849	1.267		1.7499	0.9709	0.8067	0.6666		0.7979
		Condition index (LWmg/SL^3)
Day 7	7	0.109308	0.111441	0.104378	0.105832	0.135892		0.119178	0.141259	0.122068	0.135892		0.149929	0.16741	0.156797	0.116534	0.15586	0.169883	0.157269	0.190586	0.121659	0.145333	0.129362	0.112894	0.13588	0.100929	0.142342	0.136651	0.141979	0.11381	0.130096	0.107283	0.119561	0.107262	0.112263	0.158328	0.111128	0.13289	0.115444	0.115222	0.115908			0.145614	0.12716	0.118049	0.125068		0.154892
Day 21	21	0.107861	0.103513	0.0958571	0.0965152	0.110913		0.0786908	0.120851	0.100691	0.0998952		0.113301	0.106739	0.133701	0.115993	0.129144	0.135501	0.12387	0.137479	0.0963801	0.118303	0.125959	0.0971483	0.11688	0.0943412	0.10418	0.103083	0.120818	0.109521	0.119835	0.107222	0.101017	0.0974022	0.118469	0.141614	0.115202	0.112954	0.101178	0.0965486	0.114139	0.099745		0.109407	0.121647	0.102319	0.115597		0.121577
Day 42	42	0.102928	0.103134	0.0960144	0.099828	0.110783		0.0845963	0.106778	0.0995937	0.0939018		0.103231	0.0929606	0.129638	0.10373	0.11492	0.114633	0.123924	0.141244	0.0926444	0.105705	0.101352	0.0913704	0.101385	0.0873567	0.0965231	0.103013	0.11237	0.104748	0.115118	0.0911503	0.0972149	0.0916093	0.117925	0.121132	0.108631	0.101198	0.0954664	0.094297	0.109946	0.0911264		0.0974328	0.112864	0.097871	0.113283		0.11106
Day 63	63	0.0968752	0.0959929	0.086323	0.0937653	0.113157		0.0787724	0.101423	0.096572	0.0923558		0.0989068	0.0940511	0.121529	0.0922054	0.0965243	0.10775	0.119811	0.136625	0.0876084	0.104697	0.0994467	0.0896026	0.0913375	0.0821027	0.0877746	0.0973049	0.102063	0.0916059	0.0883787	0.0864114	0.0914071	0.0883292	0.0949832	0.107023	0.0965605	0.0934931	0.09057	0.0741054	0.0986492	0.0862969		0.0885665	0.0956889	0.096235	0.0988166		0.109406
Day 84	84	0.0904531	0.0902162	0.081444	0.0922853	0.111498		0.0784882	0.0970327	0.0921717	0.0839973		0.100552	0.100657	0.10566	0.0934248	0.0942332	0.101471	0.105887	0.136642	0.0851527	0.0960305	0.0898653	0.0837954	0.0923289	0.0855064	0.0838328	0.0967137	0.101287	0.0895355	0.0840875	0.0911871	0.0955648	0.0896894	0.100817	0.111091	0.102414	0.0945991	0.0932562	0.0884182	0.103409	0.079374		0.086475	0.0959521	0.0964292	0.0988166		0.104181
Day 105	105	0.0908192	0.0917196	0.0849064	0.0944598	0.114136		0.082368	0.098346	0.0954133	0.0824021		0.0948557	0.093687	0.105882	0.0934484	0.0949838	0.103543	0.112069	0.125809	0.0880195	0.0852577	0.0884164	0.0829877	0.0963028	0.0817021	0.0841952	0.0945858	0.106885	0.0845251	0.0782915	0.0897017	0.0908295	0.0874292	0.0921884	0.110694	0.100824	0.0898478	0.0936609	0.0924418	0.110064	0.0830061		0.0914206	0.0954368	0.0937196	0.0939857		0.105274
Day 119	119	0.0858419	0.0930341	0.0843338	0.0965981	0.122586		0.0817097	0.101424	0.092995	0.0827445		0.0993071	0.0974027	0.106057	0.093965	0.097996	0.109601	0.109137	0.118113	0.0907314	0.0875125	0.0900881	0.0839072	0.0988218	0.0885254	0.0903277	0.0873212	0.106998	0.0899608	0.0934384	0.0935044	0.093295	0.0855874	0.0959813	0.111609	0.104347	0.0919234	0.0905572	0.088726	0.101932	0.0850548		0.0998097	0.0970599	0.0924205	0.0968835		0.0943948
Day 147	147	0.0821064	0.0867968	0.0815716	0.0932508	0.11083		0.0756581	0.0971353	0.0877255	0.0841059		0.0872763	0.0802233	0.0990728	0.0863437	0.087927	0.0959515	0.092371	0.0991396	0.0824685	0.0796929	0.0835117	0.0732616	0.096135	0.0844962	0.0854259	0.0904754	0.104343	0.0796709	0.0867189	0.0846206	0.0890553	0.0839329	0.0924776	0.101264	0.0919301	0.0815759	0.0891711	0.0791099	0.0898594	0.0742935		0.0868616	0.0900715	0.0874816	0.084333		0.089051
		GRW (g/day)
Day 21	21	0.00173571	0.00332857	0.00566429	0.00438571	0.00297143		0.00376429	0.00499286	0.00539286	-0.000578571	0	0.00495714	0.00159286	0.00365714	0.00740714	0.00361429	0.00245714	0.00111429	-5.71429e-05	0.00354286	0.000992857	0.00185	0.00257857	0.00236429	0.00535714	0.00817143	0.00402143	0.00602857	0.00562857	0.00537857	0.00514286	0.00688571	0.00404286	0.0102071	0.00762857	0.00726429	0.00316429	0.00225714	0.00418571	0.00315714	0.00232857		0.00462143	0.00414286	0.0055	0.00257143		0.00195714
Day 42	42	0.0016619	0.00594762	0.0081619	0.00548095	0.0113476		0.00690952	0.00767143	0.00496667	0.00341429	0	0.00783333	0.00478571	0.00684286	0.0101095	0.00563333	0.0054619	0.00164762	0.000566667	0.00480952	0.00148095	0.00395714	0.0060619	0.0047619	0.00851429	0.0127	0.00979524	0.0112238	0.00734762	0.00757619	0.0150143	0.00635714	0.00681905	0.00709048	0.0107429	0.00805238	0.00587143	0.00652381	0.00499048	0.00194762	0.0096		0.0147286	0.00814762	0.00579048	0.00352381		0.00610952
Day 63	63	0.00312381	0.00841905	0.0106952	0.00607619	0.00148571		0.00684286	0.00785238	0.00332381	0.00354286	0	0.00868571	0.00188095	0.0045619	0.0145333	0.00757619	0.00862857	0.00116667	0.000785714	0.00525238	0.000319048	0.0038619	0.000861905	0.0052619	0.0111143	0.0115381	0.00690952	0.00935238	0.00903333	0.0104095	0.00107143	0.00505238	0.000547619	0.00738571	0.00595238	0.00574762	0.00185238	0.000171429	-0.000952381	0.000461905	0.00374762		0.00850952	0.00651429	0.00161429	0.00105714		0.00142857
Day 84	84	0.00184762	0.000571429	0.00382381	0.000719048	0.000166667		0.0001	0.00112381	0.000161905	0.00295238	0	0.000752381	0.000471429	0.00501429	0.00117143	0	0.00218571	-1.42857e-05	0.000404762	0.000247619	-0.000247619	0.00393333	0.00360952	0.000180952	0.00107619	0.00521905	0.000747619	0.000114286	0.00383333	0.00645238	0.00132857	0.00116667	0.000142857	0.00292381	0.000395238	0.00185238	0.00104762	0.0004	0.00118571	0.000342857	0.00787619		0.00171905	0.00206667	0.0004	0		-0.000114286
Day 105	105	0.00499048	0.00467619	0.00534286	0.00791429	0.00334762		0.00144762	0.0046381	0.00134762	0.0111857	0	0.00272857	0.00146667	0.0122	0.0133286	0.00801429	0.00652381	0.00188095	0.00111429	0.000647619	0.00377143	0.00744286	0.0154048	0.00308095	0.0114857	0.0202857	0.00937143	0.00308095	0.0117857	0.0199571	0.00919524	0.0102905	0.00562381	0.0207714	0.00408095	0.00298571	0.00660476	0.00226667	0.00137619	0.00110476	0.0184905		0.0221952	0.00605238	0.00451905	0.00459524		0.0059619
Day 119	119	0.0136929	0.0180143	0.0150786	0.0175357	0.00998571		0.0106071	0.00467143	0.00707143	0.0202429	0	0.00182143	0.00175	0.0226286	0.0179643	0.00623571	0.0115571	0.00699286	0.00705714	0.0053	0.0207786	0.0125	0.01865	0.00465714	0.0190643	0.0235429	0.0146857	-0.000742857	0.0251643	0.0274286	0.0028	0.00651429	0.0107286	0.00373571	0.0113286	0.0128929	0.0156643	0.0108	0.00984286	0.0105357	0.00972143		0.00494286	0.0117	0.0165071	0.0121286		0.0219786
Day 147	147	0.00976429	0.0203357	0.0100964	0.0190643	0.00954643		0.01295	0.00674286	0.00687143	0.0179929		0.0206036	0.00681786	0.0133571	0.0175786	0.00655714	0.0146964	0.00451786	0.00757857	0.00797143	0.00316429	0.0188143	0.0170429	0.00257857	0.0232607	0.0276679	0.0262679	0.00778214	0.0209036	0.0383143	0.0117643	0.0133393	0.0132036	0.0186964	0.00453214	0.00610357	0.00907857	0.00182143	0.00677143	0.00498214	0.00607857		0.0186714	0.00635714	0.00552143	0.00725357		0.00361429
		GRWs ( %/day)
Day 21	21	1.91792	3.66583	7.39463	4.7879	4.43497		4.46534	4.67496	5.80501	-0.825352		5.12631	1.90078	4.4545	9.07738	4.51222	2.59466	1.24362	-0.0615101	3.66755	1.42857	2.42147	2.83048	2.21999	6.66311	8.25397	3.54311	5.3303	6.47707	6.38785	4.00222	6.17553	3.80325	9.06496	5.18245	8.34017	3.25544	3.04197	5.6717	4.3427	2.47457		4.48682	4.4691	6.4554	3.95604		2.43123
Day 42	42	1.44765	4.32869	5.23535	3.58232	10.449		5.04345	4.3415	2.94933	5.50691		4.71603	4.51057	5.13343	5.45576	4.31012	4.23076	1.56618	0.615273	3.28969	1.77572	3.86817	4.76565	3.41111	5.47895	5.95127	5.76869	5.68294	4.43429	4.74996	7.48842	3.05779	4.18603	2.77514	4.22947	4.26503	4.14942	6.16617	3.76924	1.66606	7.57695		8.78269	5.40652	3.56996	3.48892		5.66221
Day 63	63	2.08671	3.2097	3.26772	2.26639	0.428283		2.42568	2.32457	1.21885	2.64986		2.62726	0.910432	1.6469	3.65526	3.04265	3.5392	0.834526	0.755495	2.12475	0.278644	2.08301	0.338666	2.19612	3.32564	2.40327	1.84009	2.15891	2.82292	3.26727	0.207722	1.4799	0.178902	1.82634	1.24111	1.60593	0.69954	0.0706048	-0.40151	0.292715	1.14152		1.78397	2.02433	0.568811	0.604082		0.604814
Day 84	84	0.85816	0.130136	0.692845	0.181715	0.04408		0.0234852	0.223555	0.0472715	1.41873		0.146663	0.19156	1.34503	0.16668		0.514286	-0.0086949	0.335902	0.0692641	-0.204306	1.47592	1.32411	0.0516859	0.189604	0.72246	0.143607	0.0181521	0.752076	1.20111	0.246809	0.260708	0.0449802	0.522575	0.0653718	0.387042	0.344952	0.162338	0.545909	0.204691	1.93518		0.26217	0.450647	0.125905			-0.0429323
Day 105	105	1.96398	1.03662	0.845121	1.92655	0.877259		0.338308	0.881265	0.389598	4.14132		0.515993	0.572917	2.55177	1.83236	1.9638	1.38539	1.14692	0.863787	0.178555	3.25123	2.13201	4.42157	0.870571	1.94607	2.43819	1.74742	0.487492	1.9969	2.96672	1.62403	2.18019	1.75415	3.34537	0.665843	0.57695	2.02787	0.889587	0.568439	0.632377	3.23034		3.20833	1.20565	1.38579	2.33024		2.26001
Day 119	119	3.81523	3.2795	2.0256	3.03912	2.20972		2.31445	0.748986	1.88975	4.00849		0.310771	0.610181	3.08165	1.78341	1.08184	1.90116	3.43629	4.63067	1.40845	10.6448	2.47329	2.77571	1.11255	2.29303	1.87145	2.00323	-0.106625	3.00397	2.51223	0.368761	0.946706	2.44554	0.353393	1.62161	2.22214	3.37302	3.57143	3.63205	5.32376	1.01191		0.426881	1.8598	3.92094	4.12958		5.65002
Day 147	147	1.77339	2.53721	1.05666	2.31785	1.61339		2.13415	0.978502	1.45212	2.2822		3.3688	2.19012	1.27078	1.39645	0.987968	1.90937	1.49896	3.01695	1.76946	0.650954	2.76518	1.82667	0.532983	2.11788	1.74275	2.79832	1.13393	1.7566	2.59617	1.4733	1.7117	2.24207	1.68527	0.528715	0.802362	1.32786	0.40155	1.65642	1.44243	0.55421		1.52159	0.801758	0.846715	1.56496		0.518772
[truncated: 54 more columns]

## Sheet: Intraspecific 1 and 2
Intraspecific 1						Intraspecific 2
l	w	vo2	vo2s	vo2a		l	w	vo2	vo2s	vo2a
35.65	4.3153	0.177031	0.0410241	0.0448531		44.33	7.7152
35.11	3.8912	0.157962	0.0405947	0.0427477		42.3	6.0862	0.136984	0.0225073	0.0278795
33.05	3.4337	0.155581	0.04531	0.0455952		38.2	4.6598	0.113093	0.02427	0.0272854
31.81	3.3946	0.135964	0.040053	0.040138		41.7	6.0368	0.140251	0.0232327	0.0286931
31.54	3.0117	0.146671	0.0487004	0.0467289		43.25	7.1312	0.141817	0.0198868	0.0260919
30.06	2.6833	0.0929346	0.0346344	0.0318683		42.36	7.1516	0.13595	0.0190097	0.024967
30.16	2.7242	0.0981753	0.0360382	0.0333426		41.27	6.0651	0.117155	0.0193163	0.0238967
29.95	2.8832	0.166638	0.0577964	0.0545857		44.26	6.564	0.175364	0.026716	0.0340132
28.92	2.158	0.0830308	0.0384758	0.0327109		45.9	8.0008	0.203156	0.0253919	0.0347358
28.31	2.2079	0.107442	0.0486624	0.0417159		47	8.201	0.154848	0.0188816	0.0260625
28.2	2.7345	0.111772	0.0408747	0.0378691		31.54	3.0817	0.099345	0.0322371	0.0311911
26	1.9795	0.0742636	0.0375163	0.0309111		34.47	3.0648	0.111313	0.0363199	0.0350713
25.5	1.6736	0.0964642	0.0576388	0.0446832		34.87	3.6774	0.105542	0.0287001	0.0296087
27.21	2.0562	0.135854	0.0660706	0.0551944		36.23	4.0456	0.134283	0.0331922	0.0354499
25.82	2.0069	0.0830614	0.0413879	0.0342716		36.84	3.9959	0.14037	0.0351286	0.03735
24.98	1.8518	0.0542681	0.0293056	0.0235684		38.57	5.1194	0.138512	0.0270562	0.0314744
22.29	1.2637	0.101786	0.0805457	0.0563876		36.54	3.7557	0.133835	0.0356353	0.0370456
24.15	1.5656	0.0521305	0.0332974	0.0251955		34.1	3.26	0.0724015	0.0222091	0.0219317
22.66	1.3775	0.052029	0.0377706	0.0272827		37.01	4.7743	0.142524	0.0298523	0.0338584
22.53	1.2937	0.060054	0.0464203	0.0327754		38.09	4.6461	0.148908	0.0320501	0.0359937
21.49	1.0325	0.0357406	0.0346156	0.0225194		24.78	1.2282	0.0648903	0.0528337	0.0366066
22.28	1.182	0.0628965	0.0532119	0.0363591		25.4	1.5525	0.0641525	0.0413221	0.0311724
21.27	1.135	0.0518988	0.0457258	0.0307871		25.35	1.4813	0.0820814	0.0554117	0.041095
20.02	0.7951	0.0459423	0.0577818	0.0341891		25.8	1.5521	0.0613503	0.0395273	0.0298157
19.09	0.9128	0.0580826	0.0636313	0.039585		26.49	1.7031	0.0542304	0.0318422	0.024842
19.81	0.8625	0.0460054	0.0533396	0.0325068		28.16	1.8974	0.0564794	0.0297668	0.0241517
19.01	0.6972	0.0334955	0.0480429	0.0271027		27.33	1.6567	0.0762724	0.0460388	0.0355593
17.91	0.5438	0.0196983	0.0362234	0.0186723		29.74	2.1827	0.0751467	0.0344283	0.029391
						31.29	2.3208	0.100386	0.0432548	0.0377576
						28.98	2.284	0.121505	0.0531982	0.0461687
17.72	0.5948	0.0287528	0.0483403	0.0257425		16.84	0.4259	0.0213075	0.0500292	0.0235997
17.44	0.5509	0.0189883	0.0344678	0.0178512		17.84	0.4644	0.0225535	0.0485648	0.02364
16.42	0.4699	0.0252194	0.0536697	0.0262368		17.72	0.483	0.0278772	0.0577168	0.0284983
16.31	0.4605	0.0224787	0.0488137	0.0236885		18.05	0.5652	0.0301789	0.0533951	0.0279122
15.15	0.3513	0.0118719	0.0337941	0.014865		19.24	0.6294	0.0350511	0.0556898	0.0302712
15.01	0.3201	0.0243279	0.0760009	0.0323207		20.6	0.6282	0.0333638	0.0531101	0.028849
14.37	0.3138	0.0143477	0.0457226	0.0193045		21.98	0.8493	0.039039	0.0459661	0.0278568
14.15	0.2616	0.0224231	0.085715	0.0338769		22.84	1.0437	0.0511176	0.0489773	0.0319876
13.49	0.244	0.012701	0.0520534	0.0200593		24.85	1.2115	0.0509763	0.042077	0.0290092
12.88	0.2624	0.0129514	0.0493574	0.019529		23.19	1.0644	0.0782651	0.0735298	0.0483667
12.1	0.1895	0.0153104	0.0807935	0.0284049		8.65	0.0685
11.96	0.1752	0.00929841	0.0530731	0.0181352		9.15	0.0734	0.00283499	0.0386239	0.00962382
11.09	0.15338	0.0138967	0.0906034	0.0295		10.52	0.149
11.18	0.1385	0.0105155	0.0759239	0.0238215		11.47	0.1413	0.0132336	0.0936561	0.0295993
9.9	0.1114	0.0121475	0.109044	0.031613		12.3	0.2212	0.018297	0.082717	0.0307607
9.42	0.0956	0.00629243	0.0658204	0.0180514		12.97	0.2404	0.0169234	0.0703969	0.0269821
9.13	0.0892	0.00660879	0.0740895	0.0198145		11.96	0.1705	0.0107867	0.0632653	0.0214055
8.6	0.0768	0.00604824	0.0787531	0.0199479		13.71	0.248	0.015717	0.0633749	0.0245667
8.52	0.0756	0.00696955	0.0921898	0.0232183		14.61	0.3028	0.0223285	0.0737401	0.0307332
7.62	0.0535	0.0065027	0.121546	0.0270008		15.68	0.3477	0.0287658	0.0827317	0.0362554
